# Supplementary material for: Perception regarding live kidney donation in the general population of South Korea
Source: PLoS One. 2022 Aug 4;17(8):e0272495. doi: 10.1371/journal.pone.0272495 (PMC9352025; doi:10.1371/journal.pone.0272495)
Supplement: S1 Data — (XLSX) [file pone.0272495.s005.xlsx]

## Sheet: _DB1
id	bon	bon_n2	sq1	sq1_1	sq2	sq3	sq3_n2	sq4	q1	q1_1	q2	q3	q4_0	q4_1	q4_1_m2	q4_1_m3	q4_1_m4	q4_1_m5	q4_2	q4_2_m2	q4_2_m3	q4_2_m4	q4_2_m5	q4_2_m6	q4_2_open	q4_3	q4_3_m2	q4_3_m3	q4_3_m4	q4_3_m5	q4_3_m6	q4_3_open	q5	q6	q6_1	q6_1_m2	q6_1_m3	q6_1_m4	q6_1_m5	q6_1_m6	q6_1_open	q7	q7_1	q7_1_m2	q7_1_m3	q7_1_m4	q7_1_open	q8	q8_1
3	1	1	8	2	1	51	4	7	2		2	2	3																				3	3								1	1					1	0
4	1	1	2	1	2	40	3	6	1	2	4	1	1	1					1														2	3								2						1	0
5	1	1	2	1	1	56	4	8	1	2	2	1	1	2	3	4	5		3														5	1	3							2						1	0
6	1	1	16	3	2	40	3	6	1	2	4	2	3																				3	1	1	2	3	4	5			1	1					1	0
7	1	1	13	3	1	20	1	5	1	2	3	2	3																				3	1	1	2	3	4	5			2						1	0
8	1	1	6	1	1	60	5	7	1	3	3	2	1	1	4	2	3	7	1	3													3	1	2							2						1	0
9	1	1	4	1	2	36	2	6	1	2	4	1	1	1	3	4	7		1														5	1	1	2	3	4	5	6	보험가입이 어렵지 않도록 방어	1	1					1	0
10	1	1	1	1	1	57	4	7	1	3	3	3	3																				4	1	1	2	3	4	5			3						1	0
11	1	1	2	1	1	53	4	5	1	1	1	4	1	2	4	7	8	3	3														2	1	1	4	5					1	1	3				1	0
12	1	1	12	2	1	50	4	7	1	3	3	2	1	4	3				3														2	1	1	2	3					1	1					1	0
13	1	1	2	1	1	61	5	7	1	2	3	2	2													1	2	3	4	5			5	1	1	2	3	4	5			3						2	0
14	1	1	4	1	1	36	2	7	1	3	3	1	3																				2	1	1	4	5					3						1	0
15	1	1	11	2	2	33	2	6	1	3	3	3	1	1	2	3	4	7	3														1	3								2						1	0
16	1	1	1	1	1	66	5	5	1	2	3	2	1	1	2	3	4	7	1	3													2	1	1	2	3	5				1	1	2				1	0
17	1	1	8	2	2	50	4	5	1	2	3	1	3																				3	1	3							2						3	0
18	1	1	2	1	1	65	5	5	1	2	2	2	1	2	4	3	1	5	1	3	5												2	2								2						1	0
19	1	1	5	1	1	36	2	5	1	2	3	3	1	1	2	3	4	7	3														2	1	3							3						3	0
20	1	1	13	2	1	32	2	7	1	2	3	2	2													1	4						5	1	1	2	3					2						1	0
21	1	1	8	2	1	27	1	7	1	2	2	1	3																				2	2								2						1	0
22	1	1	8	2	2	65	5	8	1	2	3	2	3																				3	1	1	2	4					2						1	0
23	1	1	1	1	1	66	5	7	1	3	3	2	1	1	2	4	3	7	1	3													2	2								3						1	0
24	1	1	9	2	2	31	2	5	2		3	2	3																				3	1	1	2	3	4	5			1	1	3				3	0
25	1	1	8	2	2	33	2	7	1	4	4	1	3																				5	3								2						1	0
26	1	1	8	2	1	56	4	8	1	2	4	1	3																				2	1	1	2	3	4	5			1	1	2	3			1	0
27	1	1	13	3	1	67	5	7	1	2	3	2	1	1	2	3	4		1														2	1	1							2						1	0
28	1	1	8	2	1	49	3	5	1	2	3	2	1	2	4	1	3	7	1														2	1	5							2						1	0
29	1	1	15	2	1	65	5	5	1	3	2	4	1	2	4	3	7	8	3														5	1	1	2	3	4	5			2						1	0
30	1	1	1	1	2	69	5	5	1	2	3	1	2													3	4	5					4	1	1	2	3	4	5			1	1	2	3			1	0
31	1	1	14	2	2	50	4	5	1	2	5	1	1	1	2	4			1														2	1	4							3						1	0
32	1	1	1	1	1	43	3	5	1	2	4	1	2													3	4	5					5	1	5							3						1	0
33	1	1	8	2	2	65	5	4	1	3	3	2	2													3	5						2	1	2	3						2						1	0
34	1	1	1	1	1	52	4	5	1	3	3	2	3																				4	1	1	4	5					3						1	0
35	1	1	1	1	2	35	2	7	1	2	3	2	3																				4	1	1	2	3	4	5			2						1	0
36	1	1	14	2	1	44	3	5	1	2	4	2	2													1	2	4					3	1	1	2	3	4	5			2						1	0
37	1	1	14	2	2	41	3	5	1	4	2	2	1	1	2	3	4		3														2	1	1	2	3	4				3						1	0
38	1	1	16	2	1	54	4	3	1	2	2	3	3																				4	1	1	2	3					3						1	0
39	1	1	15	3	1	52	4	5	1	3	2	3	1	2	4	1	3	5	1	3													2	2								2						1	0
40	1	1	1	1	1	50	4	5	1	4	3	2	3																				5	1	1	2	3					2						1	0
41	1	1	1	1	1	49	3	5	1	2	2	2	1	2	1	3	5	6	1	3													2	1	1	2	4					2						1	0
42	1	1	8	2	1	32	2	7	1	3	3	1	1	1	3	4	2	5	1														3	1	2	3	4					2						1	0
43	1	1	8	2	1	39	2	7	1	3	4	1	3																				3	1	4	5						2						1	0
44	1	1	1	1	1	64	5	7	1	3	3	2	3																				5	1	1	2	3	4				3						3	0
45	1	1	1	1	2	32	2	5	1	3	4	1	3																				4	3								2						1	0
46	1	1	2	1	1	59	4	7	1	2	3	3	3																				3	3								3						1	0
47	1	1	4	1	2	62	5	5	1	3	2	2	3																				3	2								2						1	0
48	1	1	8	3	2	77	5	5	1	2	2	1	1	4					1	3	5												3	1	1	5						2						1	0
49	1	1	5	1	2	33	2	7	1	3	3	1	3																				5	1	1	2	3	4	5			1	1					3	0
50	1	1	8	2	1	61	5	7	1	2	1	1	1	2	4	3	5	8	1	3													2	1	2	3						2						1	0
51	1	1	12	2	1	64	5	4	2		3	2	3																				4	1	3							2						1	0
52	1	1	11	2	1	64	5	5	1	2	4	2	1	4	2				1														1	1	1	2	3	4	5			3						2	0
53	1	1	15	2	1	80	5	5	1	4	2	4	3																				1	1	1							2						3	0
54	1	1	2	1	2	63	5	6	2		3	2	3																				4	1	2	4						2						1	0
55	1	1	4	1	2	28	1	8	2		2	2	1	1	2	3	4	7	1	3													4	2								2						1	0
56	1	1	1	1	1	52	4	5	2		3	2	3																				2	1	3	4						2						1	0
57	1	1	7	1	2	33	2	7	1	2	2	4	1	1	4	2	3		1	3	5												4	1	1	2	3	4				2						1	0
58	1	1	2	1	1	78	5	7	1	2	2	2	1	2	4	3			1	3	5												3	1	2	3	4					2						1	0
59	1	1	4	1	1	45	3	5	1	3	3	2	1	1	2	3	4	7	1	3													2	3								2						3	0
60	1	1	2	1	1	40	3	5	1	3	3	1	1	2	1				1	3													3	1	1	2	3	4	5			3						1	0
61	1	1	8	2	1	61	5	7	1	2	2	2	1	4	1	3	2		1	5													3	1	1							2						1	0
62	1	1	1	1	2	24	1	7	1	4	4	2	1	1	3	4	7		1	3													5	3								3						1	0
63	1	1	1	1	1	77	5	6	1	1	2	1	1	2	4	7	5		3	5													3	2								2						1	0
64	1	1	4	1	1	52	4	5	1	2	3	2	1	1	2	4			3														4	1	1	2	3	5				2						1	0
65	1	1	8	2	2	68	5	4	2		5	1	2													3							5	3								1	2					1	0
66	1	1	4	1	1	39	2	5	1	2	3	1	1	1	3	4	2	7	1	3	5												1	3								2						1	0
67	1	1	17	2	1	44	3	8	1	2	2	2	1	2	1	4	3	5	1														2	1	1							2						1	0
68	1	1	8	2	1	68	5	8	1	2	2	2	1	2	1	4			3														2	1	1	3						2						1	0
69	1	1	8	2	2	45	3	5	1	2	2	2	1	2	1	4	5	3	1	5													5	2								2						1	0
70	1	1	8	2	2	38	2	7	1	3	3	2	3																				5	1	1	2	3	4	5			2						1	0
71	1	1	7	1	1	47	3	7	1	2	2	2	1	2	4				1														4	1	3	4	5					2						1	0
72	1	1	9	2	1	39	2	5	2		3	3	3																				3	1	2	3	5					2						1	0
73	1	1	7	1	2	27	1	7	1	2	3	2	1	1	3	4			3														2	2								2						1	0
74	1	1	14	2	2	61	5	3	1	2	3	1	1	1	2	3	4	7	3	4	5												2	1	1	2	3	4	5			3						1	0
75	1	1	1	1	1	68	5	5	1	2	3	2	1	2	4	3			3														3	1	1	2	3					3						1	0
76	1	1	11	2	2	43	3	5	2		3	2	3																				2	1	1	2	3	4	5			1	4				기증후 회복까지 회사 급여지원 혜택 없다	1	0
77	1	1	8	2	2	42	3	6	1	2	3	2	1	2	1	3	4	7	3														4	3								1	1	2				1	0
78	1	1	15	2	2	35	2	7	1	2	3	2	3																				3	1	3	4	5					2						1	0
79	1	1	12	3	2	36	2	5	1	3	3	1	3																				4	1	1	3	4	5	6		2년에 한 번 정도 전체 건강 검진 지원	3						1	0
80	1	1	1	1	1	72	5	5	1	2	5	1	2													3	4						5	3								2						3	0
81	1	1	1	1	2	28	1	6	1	3	3	2	3																				2	3								1	1	2	3			1	0
82	1	1	1	1	2	26	1	5	2		3	2	1	1	2	3			1	3													5	1	1	2	3	4				2						1	0
83	1	1	3	1	1	45	3	6	1	4	4	1	1	1	2	4			1	4	5												3	1	1	2	3	4	5			1	1	2				2	0
84	1	1	6	1	2	27	1	8	1	4	4	1	2													3							5	1	1	2	3	4	5			1	1					1	0
85	1	1	1	1	2	34	2	8	1	3	4	1	3																				5	1	1	2	3	4				1	1					1	0
86	1	1	9	2	2	60	5	7	2		2	2	2													3							4	1	1	6					정부에서 기증자에 대하여 발생하는 모든 비용 부담은 반대/수혜자도 본인	2						2	0
87	1	1	15	2	2	58	4	7	1	3	3	2	2													5							4	1	5							1	1					1	0
88	1	1	1	1	1	53	4	6	1	2	2	3	1	1	2	4	3	7	3														2	1	3							2						1	0
89	1	1	3	1	1	28	1	7	1	3	2	1	1	1	2	3	4	7	3	5													2	1	1	2	3	4	5			2						1	0
90	1	1	8	2	1	42	3	7	2		3	2	2													1	2	3	4				2	1	1	2	3	4	5			2						2	0
91	1	1	2	1	2	52	4	6	1	3	3	2	3																				2	3								2						1	0
92	1	1	8	2	1	49	3	6	1	3	2	3	1	1	2	3	4	5	5														2	1	1	3	4	5				2						1	0
93	1	1	3	1	2	42	3	7	1	3	5	1	3																				5	1	4							1	1					3	0
94	1	1	11	2	2	26	1	7	1	2	2	2	1	1	2	3	4	5	1	3													3	1	1	2	4					2						1	0
95	1	1	8	2	1	62	5	5	1	3	3	2	1	2	4				3														2	3								2						1	0
96	1	1	8	2	2	65	5	5	1	3	3	2	3																				5	1	1	2	3	4				3						1	0
97	1	1	3	1	2	49	3	8	1	3	2	2	1	4	2	3	1	7	5														1	1	1	2	4	5				3						1	0
98	1	1	15	3	2	45	3	7	2		3	2	1	2	4	1	3		1														4	1	1	2	3					2						3	0
99	1	1	11	2	2	59	4	5	1	2	2	3	1	4	1	2	3	5	1	5													3	2								2						1	0
100	1	1	16	2	1	48	3	5	1	2	3	2	1	1	2	4	3	7	1	3													5	1	5							1	1					1	0
101	1	1	15	2	1	70	5	5	1	2	3	2	1	1	2	3	4	7	1	3	5												3	1	1	2	3	4	5			2						1	0
102	1	1	15	2	1	36	2	7	2		3	2	1	2	3	1	4		1	3													2	1	1	2	3	4	5			1	1					1	0
103	1	1	8	2	1	36	2	7	2		4	1	1	2	1	4			6						가족이므로								4	1	1	2	3	4	5			3						3	0
104	1	1	9	2	1	71	5	5	1	2	2	2	1	2	3	4	5	7	1	2	3	5											1	1	1	2	3	4	5			2						1	0
105	1	1	9	2	2	45	3	6	2		4	2	1	1	2				3														3	1	2							2						1	0
106	1	1	1	1	1	74	5	7	1	2	2	2	1	2	4	3	7	8	1	3													3	3								2						1	0
107	1	1	8	2	2	38	2	6	2		3	2	1	1	4	3	2		1														2	1	2	4	5					1	1	3				1	0
108	1	1	3	1	1	63	5	7	1	3	3	2	3																				3	1	1	2	3	4	5			2						1	0
109	1	1	5	1	2	74	5	5	1	4	3	2	3																				4	3								1	2					1	0
110	1	1	8	2	1	70	5	7	1	2	3	2	1	2	4	3	5	6	3														2	3								2						1	0
111	1	1	8	2	1	50	4	5	1	3	3	2	1	1	2	3	4	7	3	5													3	3								1	1	2				1	0
112	1	1	1	1	1	48	3	5	2		3	2	1	1	2	3	4		1	3	4												3	1	1	2	3	4	5			1	1	2	3			1	0
113	1	1	14	3	1	33	2	5	1	4	3	2	1	2					3														4	1	1	3	4					3						1	0
114	1	1	10	2	2	33	2	7	1	2	2	2	3																				2	1	1	2	3	4				1	1					1	0
115	1	1	8	3	1	62	5	6	1	3	2	4	1	4	2				3	5													4	1	2	3						1	1	3				1	0
116	1	1	4	1	2	62	5	5	1	2	3	2	1	4					3														3	1	1							2						1	0
117	1	1	8	3	1	65	5	7	1	2	2	2	1	1	2	3	4	7	3														2	1	1	3	4					2						1	0
118	1	1	1	1	2	43	3	6	1	2	3	2	1	1	2	3	4		1	3													5	1	1	2	3	4	5			3						1	0
119	1	1	2	1	2	33	2	7	1	2	2	2	1	1	3	5			1														3	1	1	2	3	4	5			2						3	0
120	1	1	13	2	2	31	2	7	2		3	2	2													3	4	5					5	1	1	3						2						1	0
121	1	1	14	2	1	58	4	5	1	2	3	3	3																				3	1	3	4	5					3						1	0
122	1	1	1	1	2	63	5	8	1	2	1	2	2													3							2	1	4							2						1	0
123	1	1	3	1	1	42	3	7	2		2	2	1	1	2	3	4		1	3													5	1	1	3						2						1	0
124	1	1	10	3	2	50	4	6	2		3	2	2													4							2	3								2						1	0
125	1	1	8	2	1	26	1	7	1	3	3	1	1	1	4	3	2		1	3													5	1	1	2	3	4	5			1	1	3				1	0
126	1	1	15	2	1	67	5	5	1	2	3	2	1	4	2	1	3	7	1	3	5												2	3								2						1	0
127	1	1	4	1	1	65	5	5	1	2	2	3	1	2	1	3	4	7	1														1	1	1	2	3	4	5			2						1	0
128	1	1	2	1	2	25	1	7	1	2	3	2	3																				2	2								3						1	0
129	1	1	3	1	2	34	2	7	1	2	3	2	3																				2	2								2						1	0
130	1	1	1	1	2	59	4	5	1	3	3	2	3																				4	2								2						1	0
131	1	1	8	2	1	46	3	8	1	1	1	2	1	1	2	3	4	5	3														1	1	1	2	3	4	5			2						1	0
132	1	1	2	1	1	60	5	7	1	2	2	2	3																				3	1	1	2	3	4	5			2						1	0
133	1	1	9	3	1	62	5	8	1	3	2	4	1	1	2	4	3	7	3	5													2	1	1	3						2						1	0
134	1	1	8	2	1	62	5	7	1	2	3	2	1	1	2	4			3														4	2								2						1	0
135	1	1	8	2	1	61	5	6	1	4	4	2	2													4							5	1	1	3	4					2						1	0
136	1	1	8	2	1	51	4	8	1	3	4	1	2													1	3	4					4	1	1							1	1	2				1	0
137	1	1	2	1	1	67	5	5	1	2	1	2	3																				2	1	1	2	3					3						2	0
138	1	1	1	1	1	58	4	7	1	2	2	3	1	1	2	4	3	7	1														1	3								2						1	0
139	1	1	15	2	2	39	2	7	2		3	2	1	4	1	2	3		3	5													3	2								2						1	0
140	1	1	16	2	1	66	5	5	1	3	2	2	2													4							3	1	3							3						1	0
141	1	1	1	1	1	31	2	7	1	3	4	2	1	1	2				1														5	1	1	2	3					3						1	0
142	1	1	9	2	1	51	4	8	1	3	4	1	3																				5	1	1	4	5					1	1	2	3			1	0
143	1	1	9	3	1	64	5	7	1	2	3	2	3																				3	1	3	4	5					3						1	0
144	1	1	15	2	2	43	3	7	1	2	2	2	3																				2	2								1	1					1	0
145	1	1	8	2	1	64	5	5	1	2	3	2	3																				5	1	2							3						1	0
146	1	1	11	2	2	48	3	5	1	2	2	3	3																				3	1	1	2	4					2						1	0
147	1	1	2	1	2	51	4	7	1	3	4	1	3																				3	3								3						1	0
148	1	1	8	2	2	61	5	5	2		3	2	3																				4	1	1	2	3	4	5			3						1	0
149	1	1	1	1	2	45	3	5	1	2	3	1	3																				3	1	5							1	2					1	0
150	1	1	8	2	1	56	4	5	1	3	3	2	3																				5	1	1	3	5					2						1	0
151	1	1	11	2	1	27	1	7	1	3	4	1	2													1	3	4					2	1	1	3	5					1	1	3				1	0
152	1	1	4	1	2	39	2	6	1	2	3	2	3																				1	1	1	4						2						3	0
153	1	1	15	2	1	41	3	7	1	2	2	1	1	2	4				1														2	1	1	4	5					2						1	0
154	1	1	8	2	2	37	2	7	1	2	4	1	1	1	2	3	4		3														5	3								3						1	0
155	1	1	4	1	1	49	3	8	1	3	3	2	3																				2	1	1	2	3	4	5			1	1					1	0
156	1	1	14	2	2	20	1	6	1	2	2	3	3																				2	1	1	2						2						3	0
157	1	1	8	2	2	25	1	7	1	2	4	1	1	1	2	3			1														4	3								1	1	2	3			1	0
158	1	1	8	2	1	37	2	8	1	2	2	1	1	7	5				3														4	1	1	2	3	4	5			3						1	0
159	1	1	2	1	2	63	5	8	1	3	3	2	3																				1	3								2						1	0
160	1	1	13	3	2	54	4	7	2		4	1	2													1	2	3	4				5	1	1	2	3	4	5			2						3	0
161	1	1	15	3	2	59	4	8	2		5	1	3																				5	1	5							1	1					3	0
162	1	1	12	2	2	59	4	6	1	2	2	2	1	4					1														4	3								2						1	0
163	1	1	3	1	1	38	2	7	1	3	3	4	1	1	2	3	4		1	3													2	2								2						1	0
164	1	1	5	1	2	41	3	7	2		4	2	3																				2	1	1	4	5					2						1	0
165	1	1	8	2	2	49	3	5	2		3	2	3																				5	1	1	2	3	4	5	6	휴유증에 대한 지원	1	1	2	3			3	0
166	1	1	1	1	1	35	2	6	1	2	3	2	2													1	3	5					3	1	1	4	5					1	1					1	0
167	1	1	1	1	2	36	2	7	2		2	2	2													3							5	1	1	3	4					1	1	3				1	0
168	1	1	10	2	2	47	3	5	2		2	2	1	1	4	2	3	7	1														4	1	4							1	1	2	3			1	0
169	1	1	8	2	1	59	4	8	1	2	3	1	3																				3	2								1	1	2	3			1	0
170	1	1	1	1	2	45	3	7	1	1	1	2	2													3							3	1	3							2						1	0
171	1	1	13	2	1	49	3	8	1	3	3	2	3																				2	1	1	2	3	4	5			3						1	0
172	1	1	8	2	2	78	5	5	1	2	3	2	1	4					1	2	3												3	1	1	2	3	4	5			2						1	0
173	1	1	1	1	2	68	5	7	1	3	3	1	3																				5	1	1	2	3	4	5			2						1	0
174	1	1	3	1	2	35	2	7	1	3	5	1	2													3	4						5	1	1	2	3					2						2	0
175	1	1	2	1	1	63	5	7	1	2	3	2	3																				4	3								2						3	0
176	1	1	2	1	1	48	3	6	1	3	3	2	3																				3	1	1	2	3	4	5			2						1	0
177	1	1	4	1	2	50	4	8	2		3	2	1	4	1	2	3		6						가족이니까								3	1	3							3						1	0
178	1	1	8	2	2	40	3	5	1	3	3	2	2													1							3	1	1	2	3	4	5			1	1					1	0
179	1	1	2	1	2	61	5	5	1	2	3	3	3																				2	1	1	2	3	4	5			3						3	0
180	1	1	8	2	2	36	2	7	1	2	3	2	1	4	2	1			1														5	1	3	4						1	1					3	0
181	1	1	8	2	1	48	3	6	2		3	1	1	1	2	3	4		1														2	3								2						3	0
182	1	1	1	1	1	37	2	8	1	3	3	2	3																				3	1	5							1	1	2				1	0
183	1	1	8	2	2	44	3	5	2		4	2	3																				2	1	3							2						1	0
184	1	1	8	2	1	27	1	7	1	2	2	2	1	3	1				3														3	1	4							3						3	0
185	1	1	14	3	2	38	2	6	1	3	4	2	1	4	2	1	3		1														3	1	1	2	4					2						1	0
186	1	1	4	1	1	39	2	6	2		1	3	1	1	2	4	3	7	1	2	3												3	1	1	2						2						1	0
187	1	1	12	2	1	50	4	7	1	3	3	2	1	4	2	3	5	7	1														1	2								3						1	0
188	1	1	4	1	1	55	4	6	2		3	2	3																				5	1	1	2	3	4	5			3						1	0
189	1	1	1	1	2	26	1	7	1	3	3	2	1	1	3	4	2		1	3													3	3								2						1	0
190	1	1	5	1	2	24	1	7	1	4	2	2	1	1	4	2	3	5	1														3	1	1	2	3	4	5			2						1	0
191	1	1	12	2	1	41	3	7	2		3	2	1	1	2	3	4	5	1	3													2	3								2						3	0
192	1	1	7	1	1	54	4	8	1	3	3	2	3																				5	1	1	2	3	4	5			1	1	2	3			2	0
193	1	1	10	2	1	47	3	7	1	3	4	1	1	1	2	4			1	3													4	3								1	1					1	0
194	1	1	10	2	2	26	1	6	2		4	1	3																				4	1	3	4	5					3						1	0
195	1	1	1	1	1	42	3	7	1	1	1	2	1	1	2	3	4		1	3	5												5	1	1	2	3	4	5			3						1	0
196	1	1	1	1	1	69	5	7	1	2	2	2	1	8	2	4			1	3													3	2								2						1	0
197	1	1	12	2	1	60	5	8	1	1	1	1	1	7	4				1	4	5												3	1	1	4	5					2						1	0
198	1	1	8	2	1	54	4	7	1	2	2	2	1	1	2				3														5	1	1	2	3	4	5			1	1					1	0
199	1	1	3	1	1	63	5	8	2		3	3	3																				3	1	1	2	3	4	5			1	1					1	0
200	1	1	1	1	1	50	4	7	1	2	2	2	1	1	2	4	3		1	3	5												4	1	1	2	3					3						1	0
201	1	1	14	3	1	62	5	7	1	3	3	3	1	2	3	4	5	7	1	2	3	4	5										5	1	3							1	1					3	0
202	1	1	1	1	1	37	2	7	1	3	3	2	1	4	1	2	3		1														2	1	1	2	3	4	5			2						1	0
203	1	1	1	1	2	24	1	7	1	2	4	1	1	1	3				1	3													3	1	1	4						1	1					1	0
204	1	1	1	1	2	40	3	8	1	2	5	1	2													3							4	1	1	2	3					1	2					1	0
205	1	1	8	2	2	23	1	7	2		3	2	3																				4	3								2						1	0
206	1	1	8	2	1	39	2	7	1	2	4	2	2													2							5	2								1	1					1	0
207	1	1	9	3	1	43	3	5	2		4	1	1	1	3				1														2	3								2						1	0
208	1	1	6	1	2	62	5	6	1	2	3	2	2													2	3						2	1	3	4						2						1	0
209	1	1	8	2	2	26	1	7	2		3	2	1	1	3				1														1	2								2						1	0
210	1	1	8	2	1	52	4	5	1	2	4	2	1	1	2	3	4	7	3														4	1	1	2	3	4	5			1	1	2	3			1	0
211	1	1	11	3	1	58	4	5	1	3	2	2	1	2	4	6	7	8	3														3	1	1	2	3					1	1					1	0
212	1	1	1	1	1	37	2	8	2		4	2	1	1	2	3	4		1														5	3								2						3	0
213	1	1	8	2	2	53	4	7	1	2	2	2	1	1	4				1	3													3	3								3						1	0
214	1	1	8	3	2	29	1	7	2		3	1	3																				4	3								1	1	2				1	0
215	1	1	1	1	2	67	5	6	1	2	3	3	1	4	2	3	5	7	1	3													3	3								3						1	0
216	1	1	8	2	2	52	4	7	2		4	1	1	4	2	1			1														4	3								2						2	0
217	1	1	8	2	1	43	3	8	1	1	3	2	1	1	3	2	4	7	1	3													3	1	1	2	3	4	5			1	1	3				1	0
218	1	1	14	3	1	64	5	7	1	2	2	3	1	2	4	3	7	8	1	3													2	1	1	2	4					1	1					1	0
219	1	1	10	3	2	65	5	5	1	3	3	2	3																				5	1	1	2	3	4	5			3						1	0
220	1	1	9	2	2	23	1	7	2		4	1	3																				5	1	2	4						1	1	2				1	0
221	1	1	8	2	2	60	5	8	1	2	2	1	1	1	4	2	3		1	3	6				나자신보다 더 소중한사람들이니깐								2	3								2						1	0
222	1	1	8	2	2	22	1	5	1	3	4	1	1	1	3	2	4	7	1	3													5	1	1	2	3	4	5			1	1	3				3	0
223	1	1	11	3	1	43	3	7	2		3	4	3																				1	3								2						1	0
224	1	1	8	2	1	53	4	5	1	4	3	2	3																				5	1	1	2	3	4	5			3						3	0
225	1	1	12	2	1	42	3	7	1	3	3	1	3																				3	1	3	4	5					2						1	0
226	1	1	12	3	2	85	5	2	1	3	4	1	1	4					1														3	3								2						1	0
227	1	1	1	1	1	42	3	7	2		4	1	2													4							5	1	1	2	3	4	5			3						3	0
228	1	1	1	1	1	64	5	8	1	2	2	2	1	2	4	8			1	3													2	1	1	2	4	5				2						1	0
229	1	1	15	2	2	59	4	7	1	2	2	1	1	2	4	3			3														4	1	1	2	3	4	5			2						1	0
230	1	1	10	2	1	65	5	5	1	2	3	2	3																				3	1	1	2	3					2						1	0
231	1	1	13	3	1	66	5	7	2		3	2	3																				2	1	3							3						2	0
232	1	1	8	3	1	42	3	7	2		3	1	2													3							5	1	3							3						2	0
233	1	1	13	3	2	64	5	7	1	2	3	2	1	8	7				3														3	3								2						1	0
234	1	1	2	1	2	48	3	5	1	1	1	1	2													6						신장을 이식받아서	2	1	2	3	5					2						1	0
235	1	1	8	3	2	27	1	8	2		2	1	1	1	2	3	4	7	3														2	1	1	2	3	4				3						1	0
236	1	1	1	1	1	61	5	7	1	4	4	2	3																				3	1	1	2						1	1	2				1	0
237	1	1	1	1	2	58	4	5	1	2	1	2	1	1	4	3			1	3	5												4	1	1	2	3	4	5			2						1	0
238	1	1	8	2	1	37	2	7	1	3	3	2	1	1	2	3	4		1	3													2	1	1	2	3	4	5			3						1	0
239	1	1	8	3	1	40	3	6	2		3	3	3																				2	1	2							2						1	0
240	1	1	16	2	2	50	4	6	1	3	2	2	2													1	3	4	5				4	2								2						1	0
241	1	1	8	2	1	44	3	7	1	3	3	2	3																				4	2								1	1					3	0
242	1	1	8	2	2	80	5	3	1	2	3	2	1	3	2	4			3														3	1	1	2	3					3						1	0
243	1	1	1	1	1	31	2	7	2		4	1	3																				5	1	1	2	3	4	5			3						1	0
244	1	1	1	1	1	27	1	5	1	3	2	2	1	1	2	3	4	7	1														2	1	4							1	1					1	0
245	1	1	8	2	2	59	4	7	1	3	4	2	1	4	2	3	1		1														3	1	3	4						2						1	0
246	1	1	2	1	2	26	1	7	2		3	1	2													1	3	4	5				4	3								1	1	2	3			1	0
247	1	1	2	1	2	61	5	5	1	1	2	3	1	1	2	3	4	5	1	2	3												3	1	1	3						2						1	0
248	1	1	1	1	2	25	1	7	1	4	3	2	3																				3	1	1	2	3	4	5			1	1					2	0
249	1	1	4	1	1	47	3	5	2		3	2	1	1	2	4	5		1	3													3	1	1	2	3	4	5			2						3	0
250	1	1	13	3	2	59	4	6	1	3	3	2	1	4	2	1	3	7	3														3	1	1	2	4	5				3						1	0
251	1	1	12	2	1	32	2	8	1	3	2	3	1	1	3	2			1	3													2	1	1	4	5					1	1					1	0
252	1	1	4	1	1	64	5	7	1	2	3	2	1	2	4				3														5	1	1	2	3	4	5			2						1	0
253	1	1	5	1	1	75	5	5	1	2	2	3	2													4							4	1	3							2						1	0
254	1	1	2	1	2	23	1	7	1	2	3	2	3																				4	1	1	4	5					2						1	0
255	1	1	1	1	2	61	5	7	1	3	3	2	3																				2	3								3						1	0
256	1	1	1	1	2	65	5	8	1	2	3	2	3																				3	3								2						1	0
257	1	1	15	2	2	58	4	5	1	2	3	2	2													6						생체교란	5	2								1	3					1	0
258	1	1	1	1	1	28	1	7	1	3	2	2	1	1	2	3	4		3														3	1	2	4						3						1	0
259	1	1	13	3	1	63	5	7	1	3	2	2	3																				3	1	1	2	3	4	5			2						1	0
260	1	1	15	2	1	62	5	5	1	3	4	2	1	4	2	3	5	7	1	2	3												2	1	1	2	3	4				2						1	0
261	1	1	14	2	1	39	2	7	1	3	4	2	1	2	4	1	3		1	3													2	2								3						1	0
262	1	1	1	1	2	24	1	7	1	1	3	3	1	1	4	2	3		1														2	1	1							1	1					1	0
263	1	1	8	2	2	51	4	7	2		4	1	3																				3	3								2						1	0
264	1	1	8	2	2	59	4	7	1	2	3	2	3																				3	1	1	2	3	4	5			2						3	0
265	1	1	8	2	1	57	4	7	1	3	3	3	1	2	1	3	4	7	3	5													5	1	3							3						3	0
266	1	1	3	1	1	64	5	7	1	2	2	2	1	4	2	1	3	7	5														2	3								2						1	0
267	1	1	8	2	2	67	5	5	1	2	2	2	1	4					5														3	3								2						1	0
268	1	1	1	1	2	62	5	6	1	1	2	2	1	3	4				1	5													4	3								2						1	0
269	1	1	15	2	1	59	4	8	1	2	2	2	1	1	2	3			1	2	3												2	1	1	2	3	4				3						1	0
270	1	1	1	1	1	61	5	7	1	2	3	2	1	1	2	4	3	7	1	3													1	2								2						1	0
271	1	1	9	2	2	55	4	7	2		4	1	2													3							4	2								1	1	2	3			1	0
272	1	1	1	1	1	45	3	7	1	2	2	1	2													3	4	5					5	1	1	2	3	4	5			2						1	0
273	1	1	8	2	1	40	3	6	2		3	2	3																				2	1	1	2	3	5				2						2	0
274	1	1	8	2	2	52	4	5	1	2	3	2	3																				5	1	5							2						1	0
275	1	1	9	2	1	40	3	8	1	3	3	3	1	1	2	3	4		1														1	3								2						1	0
276	1	1	3	1	2	64	5	7	1	2	3	1	3																				2	3								2						1	0
277	1	1	14	3	1	65	5	8	2		4	2	2													2							5	1	2							2						3	0
278	1	1	8	2	1	43	3	5	2		5	1	2													2	3	4					5	1	1	2	3	4	5	6	기증후 몇년이 지나 건강이 나빠질경우 국가에서 책임져야 한다고본다 그�	1	1	2				1	0
279	1	1	4	1	2	36	2	3	1	2	3	3	3																				5	1	1	2	3	4	5			2						3	0
280	1	1	14	2	2	53	4	5	1	3	4	2	3																				2	1	1	2	4					3						1	0
281	1	1	1	1	2	25	1	5	2		4	2	3																				4	3								2						1	0
282	1	1	4	1	1	51	4	5	1	2	1	5	1	8					5														1	2								2						1	0
283	1	1	7	1	2	59	4	6	1	4	2	1	3																				5	1	3							2						1	0
284	1	1	1	1	2	44	3	7	1	2	2	2	3																				2	1	2	4	5					1	1	3				1	0
285	1	1	14	2	1	45	3	5	1	3	4	2	3																				3	2								1	2					1	0
286	1	1	14	2	1	68	5	7	1	2	2	2	1	2	4	3	5	6	3														3	1	5							1	1	2				1	0
287	1	1	8	2	2	27	1	7	1	2	4	1	2													3							4	1	1	4						1	1					1	0
288	1	1	6	1	2	50	4	5	1	2	2	2	1	1	2	4	3	7	1	3	5												2	3								3						1	0
289	1	1	10	3	1	55	4	7	1	2	2	2	3																				4	1	1	2	3	4	5			2						1	0
290	1	1	3	1	2	28	1	6	1	3	3	2	3																				5	1	1	2	3					2						1	0
291	1	1	10	2	1	60	5	5	1	3	2	4	3																				4	1	1	2	3	4	5			2						1	0
292	1	1	8	2	1	52	4	6	2		2	4	1	2	4	3	5	7	1	2	3	5											2	1	3	4						2						1	0
293	1	1	5	1	2	25	1	5	1	2	2	1	1	4	2	1			3	5													3	1	4							1	1					1	0
294	1	1	1	1	2	28	1	7	1	2	2	2	1	1	3	4	2		1	3													3	1	1	3	4	5				3						1	0
295	1	1	2	1	2	63	5	7	1	2	2	2	2													3							3	1	2							2						1	0
296	1	1	4	1	2	60	5	5	1	2	3	3	3																				3	1	1	2	3	4	5			1	2	3				1	0
297	1	1	8	2	2	39	2	8	1	2	2	2	1	2	1	3	4	7	1	3	5												2	1	1	2	3	4	5			2						2	0
298	1	1	3	1	1	51	4	7	1	2	4	2	1	4	3				1														2	1	1	2	3	4	5			2						1	0
299	1	1	8	2	1	26	1	5	2		4	1	1	1	2	3	4		1	3													3	1	1	2	3	4	5			3						1	0
300	1	1	8	2	2	40	3	6	2		3	2	3																				2	3								2						1	0
301	1	1	8	2	2	26	1	5	1	3	3	3	1	1	2	4	3		1	3													2	1	1	2	3	4	5			1	1					1	0
302	1	1	15	2	1	22	1	7	1	3	4	2	3																				4	1	1	2	3	4	5			2						1	0
303	1	1	1	1	2	60	5	5	1	3	3	3	1	4	3	7			1	3	6				사후 자녀들에게 부담을 주기 싫어서								2	1	1	2	3	4				2						1	0
304	1	1	5	1	2	42	3	7	1	2	3	2	1	3	2	1	4	7	3														4	1	1	3						2						1	0
305	1	1	8	2	2	52	4	7	2		4	2	3																				3	1	1	2	3	4	5			2						1	0
306	1	1	5	1	1	71	5	5	1	2	3	2	1	4	2				1														2	1	1	2	3	4	5			2						1	0
307	1	1	8	2	1	85	5	6	1	2	2	2	1	1	2				1														1	1	1	2	3	4	5			2						1	0
308	1	1	3	1	1	54	4	5	1	3	3	2	3																				2	3								2						1	0
309	1	1	14	2	1	65	5	5	1	3	4	1	3																				5	3								3						1	0
310	1	1	15	3	1	47	3	7	1	3	3	2	3																				3	1	1	2	3	4	5			1	1					1	0
311	1	1	8	2	1	54	4	5	2		3	2	1	2	4	7			3	4													5	1	1	3	4	5				1	1					1	0
312	1	1	8	2	1	53	4	8	1	3	2	1	1	2	4	3	1	5	1														5	1	1	2	3	4	5			1	1					1	0
313	1	1	8	2	2	23	1	5	1	2	3	2	1	2	1	3	4		1	3													4	1	1	2						2						1	0
314	1	1	5	1	1	50	4	7	1	2	3	2	1	4	2	3			1														3	2								1	1					1	0
315	1	1	1	1	1	20	1	5	1	3	4	3	3																				4	1	3	4	5					3						1	0
316	1	1	1	1	1	45	3	7	1	3	2	2	1	1	2	4	3	5	1														4	1	1	5						2						1	0
317	1	1	14	2	2	54	4	5	1	2	3	2	1	4					1	3													2	3								2						1	0
318	1	1	1	1	2	40	3	8	1	3	4	2	1	4	1	2	3	7	3	5													4	2								2						1	0
319	1	1	6	1	2	55	4	7	1	3	2	1	2													6						장기이식 수술자체에 대해 부정적임...병들면 치료하는 범위가 장기이식은	5	1	5							1	1					1	0
320	1	1	12	3	2	69	5	7	1	2	1	4	1	4	1	2	3	7	1	2	3	5											5	3								2						1	0
321	1	1	1	1	2	65	5	5	1	4	2	1	3																				2	1	3							1	2					1	0
322	1	1	8	2	2	38	2	7	2		3	2	3																				5	1	1	2	3	4	5			3						3	0
323	1	1	10	2	1	58	4	5	1	3	3	2	3																				5	1	1	2	4	5				1	1	2	3			1	0
324	1	1	8	2	2	43	3	7	2		4	1	2													2	3	4	5				3	1	1	2	3	4				2						1	0
325	1	1	8	2	1	36	2	5	1	2	4	1	2													5							5	1	1	2	3	4	5			2						1	0
326	1	1	15	2	1	50	4	5	1	3	2	2	1	2	4				1	3													2	1	2							2						1	0
327	1	1	1	1	2	19	1	5	1	2	1	2	1	1	4	3	2		1	5													1	3								2						1	0
328	1	1	6	1	1	74	5	5	2		2	2	1	2	4	3			1														1	1	1	2	3	4	5			2						1	0
329	1	1	8	2	1	64	5	5	1	2	2	3	1	1	4	2	3	5	1	3	5												2	1	1	2	3	4	5			2						1	0
330	1	1	8	3	2	26	1	7	1	2	3	2	3																				2	1	1	2	3					2						1	0
331	1	1	8	2	1	60	5	5	1	2	3	2	1	1	4	2	3	7	3														2	1	1	2	3	4				2						1	0
332	1	1	4	1	1	79	5	5	1	2	3	2	3																				5	1	3							2						1	0
333	1	1	15	3	1	45	3	5	1	3	3	2	1	2	4				3														4	1	1	5						3						3	0
334	1	1	12	2	2	43	3	5	1	4	3	2	3																				5	1	2	3	4	5				2						1	0
335	1	1	2	1	2	43	3	6	1	2	2	3	1	1	2	3	4		3														3	1	1	3						2						1	0
336	1	1	12	2	1	69	5	5	1	2	1	4	1	2	3	4	7	8	1	2	3	5											2	1	1	2	3	4	5			2						1	0
337	1	1	14	3	2	49	3	7	1	1	3	1	3																				5	3								2						1	0
338	1	1	8	2	1	42	3	5	1	3	3	2	1	1	3	4	2	5	1														1	3								2						1	0
339	1	1	4	1	2	23	1	5	1	3	4	2	2													6						이미 신장이 제 기능을 손실하고 있기 때문에	5	1	1	2	4					1	3					1	0
340	1	1	15	2	2	39	2	5	2		2	2	3																				5	1	1	2	3	4	5			1	1	2				3	0
341	1	1	8	2	1	38	2	8	1	3	4	2	2													3							3	1	3							2						1	0
342	1	1	8	2	2	22	1	5	1	3	5	2	3																				5	1	1	2	3	4	5			1	1	2	3			1	0
343	1	1	4	1	2	42	3	5	2		3	1	1	4					1														5	1	1	2	3	4	5			1	1					3	0
344	1	1	1	1	2	49	3	5	1	4	3	2	1	1	2	4	3		3	5													4	3								2						1	0
345	1	1	1	1	2	62	5	7	2		4	2	3																				4	3								1	1	3				1	0
346	1	1	11	3	1	41	3	5	1	4	3	3	1	1	3	2	4	5	1	3													2	1	1	4	5					3						1	0
347	1	1	2	1	2	72	5	4	1	3	3	2	3																				5	3								2						3	0
348	1	1	6	1	2	45	3	5	1	3	3	2	2													5							4	1	1	3	4					2						2	0
349	1	1	8	2	1	64	5	7	1	2	3	2	3																				1	1	1							3						1	0
350	1	1	3	1	1	53	4	7	2		4	2	2													3							2	1	3							2						1	0
351	1	1	1	1	2	31	2	7	1	2	3	2	1	1	3	2	4	5	3														3	1	1	4						1	1	2				1	0
352	1	1	1	1	2	54	4	5	1	2	2	2	3																				3	1	1	2						3						1	0
353	1	1	3	1	1	22	1	5	1	3	3	2	2													1	3	4	5				2	1	1	2	4	5				3						1	0
354	1	1	1	1	2	49	3	7	1	2	4	2	1	4	1	2			1	3													4	1	1	2	4	5				1	1	2				1	0
355	1	1	8	3	2	30	2	7	1	3	3	2	1	1	2				3														2	1	1	2	4					1	1	2				1	0
356	1	1	10	2	2	64	5	3	1	4	4	1	2													3	4						5	1	1	2	3					2						2	0
357	1	1	13	2	1	51	4	5	1	2	3	3	3																				2	1	1	3	4	5				2						1	0
358	1	1	13	3	2	68	5	7	2		5	2	3																				5	3								3						1	0
359	1	1	1	1	1	64	5	5	1	3	3	3	1	2	4	3	5	7	3														2	1	1	2	5					3						3	0
360	1	1	8	2	1	70	5	7	1	1	1	2	1	4	8				3														5	1	1	2	3	4	5			1	1	2	3			1	0
361	1	1	14	2	1	51	4	7	1	2	1	4	1	1	2	3	4	5	3														3	1	3							2						1	0
362	1	1	12	2	2	59	4	7	1	3	2	2	1	4	2	1	3	7	1														2	1	1	2	3	4	5			2						1	0
363	1	1	5	1	1	56	4	7	2		2	2	2													3							5	1	1	2	3	4	5			3						1	0
364	1	1	7	1	2	67	5	5	1	2	4	1	2													1	3	4					2	3								2						1	0
365	1	1	13	2	2	65	5	6	1	3	2	2	3																				4	1	3							2						1	0
366	1	1	1	1	2	65	5	5	2		1	4	1	4	3	7	8		1														2	3								2						1	0
367	1	1	7	1	2	43	3	5	1	2	4	2	2													3							5	1	3							1	1					1	0
368	1	1	8	2	2	43	3	5	1	2	2	3	1	1	2	3	4	5	1														3	1	1	2	3	4	5			1	1	2				1	0
369	1	1	4	1	1	71	5	8	1	2	2	4	1	2	4	3	5	7	1														3	1	1							2						2	0
370	1	1	2	1	2	71	5	6	1	2	3	2	2													3							5	1	2							3						1	0
371	1	1	1	1	1	47	3	7	1	2	4	1	1	1	2	4	3		1	3													2	1	1	2	3	4	5			1	1	2				1	0
372	1	1	11	2	1	76	5	5	1	2	1	4	1	1	2	3	4	5	1	3	5												2	1	1	2	3	4	5			2						1	0
373	1	1	9	2	2	52	4	6	1	2	2	2	1	2	4	1	3	7	1	3	5												4	1	1	2	3	4	5			3						1	0
374	1	1	10	2	2	60	5	5	1	2	2	2	1	4	3	2			1	3													3	1	1	2	3	4				2						1	0
375	1	1	14	3	2	49	3	5	1	2	1	2	1	1	2	3	4	7	3														5	1	1							3						1	0
376	1	1	1	1	1	50	4	8	1	2	2	2	1	2	4	3			1	3													2	1	1	2	4					1	1					1	0
377	1	1	1	1	2	36	2	7	1	3	4	2	3																				2	1	1	2	3					2						3	0
378	1	1	8	2	1	50	4	7	1	3	4	1	2													1	3	5					5	1	1	2	4	5				3						3	0
379	1	1	2	1	2	30	2	7	1	2	3	1	3																				3	1	1	2	3	4	5			1	1					1	0
380	1	1	8	2	1	75	5	4	1	2	2	2	3																				2	1	3							3						1	0
382	1	1	15	2	1	37	2	5	1	2	3	2	1	3	1	7			3														2	1	1	4	5					1	1	3				1	0
383	1	1	8	2	2	43	3	5	1	3	3	2	3																				2	2								1	1	2	3			1	0
384	1	1	1	1	1	64	5	7	1	2	3	2	1	1	2	4	3	7	3														4	1	3							2						1	0
385	1	1	1	1	2	44	3	5	2		4	1	3																				3	1	3	4	5					1	1					3	0
386	1	1	1	1	2	62	5	5	1	2	3	4	1	4	2	3	7	5	1	3													5	2								2						1	0
387	1	1	8	2	2	43	3	6	1	3	3	2	1	1	2	3	4		1	5													4	3								2						1	0
388	1	1	1	1	1	78	5	5	1	2	2	2	1	2	4	5	6	7	3														1	3								2						1	0
389	1	1	14	2	2	27	1	7	2		3	2	1	1	3	2	4		1														1	1	1	2						1	1	2				1	0
390	1	1	1	1	2	34	2	7	1	2	2	2	1	1	2	3			2	3													3	1	2	3						1	2	3				1	0
391	1	1	13	2	1	47	3	5	2		2	2	1	1	2	3	4		1	3													2	2								2						1	0
392	1	1	1	1	2	49	3	7	2		2	3	3																				2	1	1	2	3	4	5			3						1	0
393	1	1	1	1	1	46	3	6	2		3	3	3																				2	3								2						1	0
394	1	1	8	2	1	55	4	7	1	4	3	2	3																				4	1	1	2	3	4	5			1	1	2	3			3	0
395	1	1	8	2	2	31	2	7	2		3	2	1	2	1	3	4	7	1	3													1	2								2						1	0
396	1	1	2	1	1	45	3	5	1	3	5	1	2													1	3	4	5				5	1	1	2	3	4	5			1	1	2	3			1	0
397	1	1	1	1	2	63	5	7	1	2	2	2	2													3							2	2								2						1	0
398	1	1	4	1	2	51	4	5	2		4	2	3																				4	1	1	2	3	4	5			1	1	2				1	0
399	1	1	2	1	1	44	3	5	2		4	4	3																				5	1	1	2	3	4	5			1	1	2	3			1	0
400	1	1	5	1	2	59	4	5	1	2	3	2	3																				3	1	1	2	3	4	5			3						1	0
401	1	1	11	2	1	57	4	5	1	2	3	3	3																				3	1	2							2						1	0
402	1	1	8	2	2	25	1	7	1	3	4	1	3																				2	1	1	2	4	5				2						1	0
403	1	1	15	2	1	38	2	7	1	2	2	2	1	4	1	2	3		3														3	1	3	4	5					2						1	0
404	1	1	1	1	2	56	4	5	2		2	2	3																				3	3								2						1	0
405	1	1	8	2	2	37	2	5	1	3	3	1	1	1	2	3			1	3													5	1	2	3	4					1	1					1	0
406	1	1	8	2	1	35	2	7	1	3	3	1	1	1	2	4	3	7	3														3	1	1	3	5					3						1	0
407	1	1	8	2	2	30	2	8	1	4	4	1	1	1	2	4	3		1														3	3								2						1	0
408	1	1	1	1	1	35	2	7	1	2	3	3	3																				4	1	1	2	3	4	5			1	1	3				1	0
409	1	1	2	1	2	47	3	7	2		3	3	3																				5	1	1	2	3	4	5			2						2	0
410	1	1	14	2	1	42	3	6	1	2	3	3	3																				3	1	2							3						1	0
411	1	1	1	1	2	45	3	7	1	2	2	2	1	4	2	1	3		1														1	3								2						1	0
412	1	1	6	1	2	26	1	8	1	2	3	2	1	1	2	3	4	7	1	3													3	1	1	2	4	5				1	1	2	3			1	0
413	1	1	8	2	2	63	5	5	1	2	4	2	1	4	3	2	1		1														3	1	1	2	3	4	5			2						1	0
414	1	1	1	1	2	68	5	5	1	3	2	2	1	2	4				3														3	2								1	2					1	0
415	1	1	1	1	2	56	4	5	2		4	2	2													1	3	4					4	3								1	1	2	3			1	0
416	1	1	10	2	2	50	4	7	2		2	4	3																				3	1	2							2						1	0
417	1	1	8	3	2	35	2	7	2		3	2	3																				5	1	1	3						1	1	2				1	0
418	1	1	16	2	2	33	2	5	1	3	2	2	1	1	2	3	4		1														2	1	1	2	3	4	5			1	1					1	0
419	1	1	1	1	1	37	2	8	1	2	3	3	1	1	2	3	4	5	1	3													2	1	1	3						2						1	0
420	1	1	1	1	1	26	1	7	1	2	4	1	1	5					1														5	1	4	5						2						3	0
421	1	1	8	2	2	46	3	7	1	3	4	2	1	4	1	3	2		1														2	3								2						1	0
422	1	1	8	2	1	21	1	5	1	1	3	2	1	1	3	2			1	3	4												2	3								2						1	0
423	1	1	3	1	2	59	4	7	1	3	2	4	1	4	3	2	1	7	1	3	5												3	1	1	3	4					3						1	0
424	1	1	5	1	1	45	3	6	1	3	2	2	1	1	2	4	3	5	5														4	1	2	5						1	1					1	0
425	1	1	3	1	1	38	2	7	1	1	4	1	1	1	4				1														3	1	2	3	4	5				1	1					1	0
426	1	1	1	1	2	29	1	7	1	1	2	2	1	1	3	2	4		1	3													2	2								2						1	0
427	1	1	8	2	2	34	2	8	1	4	3	1	3																				5	1	1	2	3	4	5			1	1					1	0
428	1	1	1	1	1	30	2	7	1	2	3	3	2													1	2						3	1	1	2	5					1	1					2	0
429	1	1	10	2	1	33	2	7	2		3	3	1	1	2	3	4		3														5	1	3	4	5					1	1	3				1	0
430	1	1	11	2	2	24	1	5	2		4	1	3																				5	1	1	2	3	4	5			1	1	2				1	0
431	1	1	8	2	2	53	4	5	2		4	1	3																				4	2								2						2	0
432	1	1	10	3	1	28	1	7	2		4	4	1	1	2	4	3	7	1	3													5	3								3						1	0
433	1	1	8	2	2	60	5	8	1	2	2	2	1	4	2	1	3		3														4	1	1							2						1	0
434	1	1	8	2	1	33	2	7	1	3	4	1	2													1	3						5	1	1	2	3	4	5			2						2	0
435	1	1	4	1	2	27	1	7	1	3	3	1	1	1	2	3			1														2	1	2	3	4					2						1	0
436	1	1	3	1	2	58	4	5	1	2	4	1	2													2	3	4					5	2								1	1	2				1	0
437	1	1	13	2	2	40	3	7	1	2	3	2	1	4	1	2	3		1														2	1	1	2	4	5				3						1	0
438	1	1	3	1	1	44	3	7	1	4	5	1	2													4	5						5	1	1	3	4	5				1	1	2	3			1	0
439	1	1	1	1	2	57	4	8	1	3	3	2	1	1	2	4			1	2	3												2	1	1							2						1	0
440	1	1	10	3	2	40	3	7	1	2	3	2	3																				3	1	3							1	2					3	0
441	1	1	1	1	1	51	4	8	1	2	2	2	3																				4	1	4							1	2					1	0
442	1	1	4	1	2	43	3	8	1	3	2	4	1	1	2	3	5	7	3														3	3								2						1	0
443	1	1	2	1	1	35	2	7	1	2	2	2	3																				2	1	1	2	3	4	5			2						1	0
444	1	1	8	2	1	29	1	7	1	2	2	2	1	1	4	3	2	7	3														3	1	1	2	3	4	5			1	1	2				1	0
445	1	1	8	2	2	76	5	7	1	4	2	2	3																				4	3								3						1	0
446	1	1	7	1	1	67	5	5	1	2	3	2	3																				4	2								2						1	0
447	1	1	3	1	2	59	4	6	2		4	2	3																				3	3								2						1	0
448	1	1	10	2	1	44	3	7	1	3	4	2	2													1	3	4					2	1	3							3						2	0
449	1	1	2	1	1	50	4	5	1	2	3	3	2													1	2	3	4	5			5	1	1	2	3	4	5			3						3	0
450	1	1	8	2	2	42	3	7	2		3	2	3																				2	3								2						1	0
451	1	1	6	1	1	59	4	5	2		2	3	1	2	4				3														2	1	2	3	4					2						1	0
452	1	1	5	1	2	71	5	7	1	2	2	3	1	4	2	1	3	8	2	3	5												3	2								2						1	0
453	1	1	1	1	2	61	5	5	1	1	3	1	1	4	3	2	5	6	1	3													2	1	1	2	3	4	5			3						1	0
454	1	1	8	2	2	42	3	7	1	3	4	1	1	1	3				1	3													5	1	1	2	3	4	5			2						1	0
455	1	1	3	1	2	21	1	6	1	3	3	2	1	1	2	3	4		1	3													4	1	1	2	3	4	5			3						1	0
456	1	1	7	1	1	33	2	7	2		3	3	1	1	3	2	4	6	1	3	4	5											5	1	2	5						3						3	0
457	1	1	1	1	2	62	5	8	1	2	4	2	2													3							5	1	1	2	3	4	5			1	1	2	3			1	0
458	1	1	15	2	2	27	1	7	1	2	3	2	1	3	2	1	7		3	5													4	1	1	2	3	4	5			2						1	0
459	1	1	15	2	2	40	3	5	2		3	3	3																				3	1	1	2	3	4				3						1	0
460	1	1	8	2	1	20	1	5	1	3	2	2	1	3	2	1			1	3													5	1	1	2	3					2						3	0
461	1	1	15	2	2	27	1	6	2		2	2	3																				4	1	1	2	4					2						1	0
462	1	1	14	2	2	68	5	8	1	2	2	4	2													4							2	1	3							2						1	0
463	1	1	4	1	2	44	3	7	2		1	2	1	4	1	2	3	7	1	5													2	3								2						1	0
464	1	1	6	1	1	40	3	5	1	4	3	2	1	1	2	3	4		1	3	4	5											1	1	1	2	3	4	5			2						1	0
465	1	1	8	2	2	60	5	5	1	2	3	2	3																				5	1	5							2						1	0
466	1	1	9	2	2	60	5	8	1	2	3	2	1	1	4	3			3														4	1	1	2	4	5				2						1	0
467	1	1	2	1	1	36	2	7	1	3	4	1	1	2	1	3	4		3														4	1	1							1	1	2				1	0
468	1	1	8	2	2	74	5	8	1	2	2	2	1	4	2	1	3		1	3													4	1	1	2	3	4	5			2						1	0
469	1	1	13	2	2	25	1	7	1	4	3	2	1	1	2	4	3		3														4	3								2						1	0
470	1	1	8	2	2	63	5	5	1	2	1	2	3																				1	1	1	3						2						1	0
471	1	1	1	1	1	26	1	7	1	3	4	4	2													1	2						5	1	1	3						1	1	2				2	0
472	1	1	5	1	1	40	3	7	2		3	1	3																				3	1	3							2						1	0
473	1	1	14	3	1	52	4	7	1	2	4	2	1	4	2				1														3	1	1	2	3	4	5			3						1	0
474	1	1	13	3	2	45	3	6	1	2	2	2	1	1	2	4			1														2	1	3							2						1	0
475	1	1	15	2	1	48	3	7	1	3	4	2	2													1							4	1	3							2						1	0
476	1	1	1	1	1	57	4	8	1	2	2	2	1	4	2				3														3	1	3							2						1	0
477	1	1	8	2	1	46	3	7	1	3	3	1	2													1	3						3	1	1	3						2						3	0
478	1	1	11	3	2	30	2	7	1	3	3	3	1	1	2	3	4		1														4	1	1	2	3	4	5			3						1	0
479	1	1	8	2	2	62	5	7	1	2	2	2	1	4	8				1	5													2	3								2						1	0
480	1	1	8	2	1	38	2	7	1	2	3	1	3																				3	1	2	3	4	5				2						1	0
481	1	1	5	1	2	57	4	6	1	4	4	1	2													3							2	3								2						1	0
482	1	1	1	1	1	33	2	7	1	3	3	3	3																				4	3								3						3	0
483	1	1	1	1	1	44	3	7	1	2	4	1	2													3							5	1	1	2	3	4	5			1	1					1	0
484	1	1	1	1	1	44	3	8	1	4	3	2	1	1	2	4			1	3													1	1	1	2	3	4	5			3						1	0
485	1	1	15	2	2	49	3	5	1	2	2	2	1	4	1	2	3		3														3	1	3							3						1	0
486	1	1	8	2	2	69	5	7	1	2	2	3	3																				4	1	3							2						1	0
487	1	1	1	1	2	66	5	7	1	2	3	2	3																				3	1	1	2	3	4				2						1	0
488	1	1	4	1	1	51	4	5	1	2	3	2	3																				5	1	1	3	5					2						1	0
489	1	1	1	1	2	38	2	7	1	2	4	1	2													4							1	2								2						1	0
490	1	1	8	2	2	50	4	5	1	3	4	2	3																				4	1	1	2	3	4	5			2						1	0
491	1	1	8	2	2	58	4	5	1	2	2	2	1	4	3				5														1	1	4							2						1	0
492	1	1	1	1	2	33	2	7	1	3	3	2	2													1	3	4	5				2	2								1	1	2				1	0
493	1	1	6	1	2	31	2	5	1	2	2	2	1	4	2	1	3	7	1	3	4												5	1	1	2	3	4	5			3						1	0
494	1	1	2	1	2	53	4	5	1	2	2	2	3																				2	3								2						1	0
495	1	1	4	1	2	57	4	5	2		3	2	3																				2	1	1	2	3	4	5			2						1	0
496	1	1	8	2	2	62	5	7	1	3	2	3	1	4	1	2	3	7	1														2	1	2	4						2						3	0
497	1	1	11	2	1	34	2	5	1	1	2	2	1	1	2				1	3	4	5											4	1	1	2	3	4	5			1	1	2	3			1	0
498	1	1	14	2	1	22	1	5	1	2	4	2	2													3	4						3	1	1	3	4					1	1	2				1	0
499	1	1	8	2	1	19	1	5	1	3	2	3	1	1	4	2	3	5	1	3	5												3	3								2						1	0
500	1	1	12	3	2	46	3	5	2		4	2	1	2	4	3			3														4	1	2	3						3						3	0
501	1	1	11	3	1	65	5	8	1	1	2	2	1	4	3	2			1	3													1	1	1	2	3	4	5			3						1	0
502	1	1	6	1	2	47	3	5	1	4	4	2	2													3							5	1	5							1	1					1	0
503	1	1	8	2	1	45	3	6	1	3	3	2	1	1	2	3			1														3	1	1	2	4	5				2						1	0
504	1	1	1	1	2	54	4	5	1	3	3	2	1	4	2	1	3	5	1														3	2								2						1	0
505	1	1	2	1	2	52	4	5	2		4	2	1	2	4	1	3	5	1	4	5												5	3								1	1	2	3			1	0
506	1	1	15	2	1	55	4	5	1	3	3	2	3																				5	1	1	2	3	4	5			3						3	0
507	1	1	8	2	2	59	4	5	1	3	2	2	3																				1	1	2	4						2						1	0
508	1	1	1	1	2	34	2	5	2		4	2	2													1	2	3	4	5			5	1	1	2	3	4	5			1	1					1	0
509	1	1	3	1	2	64	5	7	2		1	2	3																				3	1	1	2	3	4	5			1	2					1	0
510	1	1	15	3	2	25	1	7	1	4	4	1	1	1	3				1														3	3								2						1	0
511	1	1	8	2	1	19	1	5	1	3	3	3	2													5							3	3								3						1	0
512	1	1	12	2	1	22	1	5	2		3	1	3																				2	3								1	1	2				1	0
513	1	1	8	2	2	49	3	5	2		3	2	3																				2	1	4							2						3	0
514	1	1	1	1	2	51	4	5	1	3	3	1	3																				2	1	1	2	3	4				2						1	0
515	1	1	11	2	2	54	4	7	2		3	2	1	4	1	2	3	7	1	2	3												2	1	1	2	4					2						1	0
516	1	1	1	1	2	59	4	7	1	2	1	4	1	1	2	4	3	7	1	3	5												2	2								2						1	0
517	1	1	8	3	1	23	1	5	1	2	1	2	1	1	3	7	8	5	2	3													3	1	1	4	5					1	1	3				1	0
518	1	1	8	2	2	49	3	7	1	3	4	1	3																				4	3								2						1	0
519	1	1	3	1	2	60	5	7	1	2	2	2	1	4	2	3			3														2	2								2						1	0
520	1	1	5	1	1	26	1	5	2		3	2	3																				3	1	1	2	4	5				3						1	0
521	1	1	8	2	2	56	4	5	1	3	3	4	3																				3	1	1	3	4	5				2						3	0
522	1	1	14	2	2	38	2	7	1	4	4	1	2													3	4	5					2	2								2						1	0
523	1	1	8	2	1	47	3	5	1	2	3	3	1	1	3	8	7	5	3														3	1	1	2	3					2						1	0
524	1	1	16	2	1	38	2	6	1	2	3	3	1	1	2	3	4	7	2	3	4												4	1	1	2	3	4	5			3						2	0
525	1	1	16	2	2	21	1	7	1	4	3	2	1	1	3	4	2	7	1														4	1	1	2	3	4	5			1	1	2				1	0
526	1	1	15	3	2	60	5	5	1	2	5	3	3																				5	3								2						3	0
527	1	1	8	2	2	59	4	5	1	2	3	2	3																				5	3								2						1	0
528	1	1	1	1	1	28	1	5	1	3	4	2	2													5							3	1	1	2	3	4	5			2						1	0
529	1	1	1	1	2	59	4	5	1	2	4	2	3																				4	1	1	2	3	4				3						3	0
530	1	1	6	1	1	55	4	7	2		4	1	1	1	4	2	3	7	1	3	5												5	1	1	2	3	4	5			1	1	2				3	0
531	1	1	13	3	1	57	4	4	1	2	3	3	1	1	2	4	3	5	3														4	1	3							3						1	0
532	1	1	12	2	2	27	1	5	1	2	3	2	1	1	2	3	4	5	1														2	2								3						1	0
533	1	1	4	1	2	55	4	5	1	2	3	2	3																				4	1	1	2	3	4	5			3						3	0
534	1	1	6	1	1	25	1	5	1	3	3	2	1	1	2	3	4		3	4	5												2	2								2						1	0
535	1	1	8	2	2	26	1	7	1	2	3	1	2													3	4	5					3	1	1	2	3	4	5			3						1	0
536	1	1	4	1	1	25	1	7	1	2	2	2	3																				3	2								1	1	2				2	0
537	1	1	1	1	1	27	1	5	1	2	3	2	2													4	5						2	1	1	2	3					1	1	2	3			1	0
538	1	1	1	1	1	25	1	5	1	3	2	1	1	3	1	2			1	3													3	1	1	4						1	1					1	0
539	1	1	1	1	2	50	4	5	1	4	4	3	1	1	3	5			3														1	2								2						1	0
540	1	1	3	1	1	19	1	5	1	4	4	2	3																				2	1	1	2	3	4	5			2						1	0
541	1	1	2	1	2	31	2	5	1	4	2	2	3																				2	1	1	2	3	4	5			1	1					1	0
542	1	1	12	2	1	19	1	5	2		3	1	3																				2	1	1	2	3	4	5			2						1	0
543	1	1	15	2	1	19	1	5	1	4	3	2	1	1	2	4	3	5	1	3	4												5	1	1	2	3	4				3						1	0
544	1	1	3	1	2	45	3	5	1	4	3	3	1	4	2	1	3	8	3														2	1	1	5						2						2	0
545	1	1	15	2	2	61	5	5	1	2	2	2	1	2	4	1	3	7	1														3	2								2						1	0
546	1	1	6	1	1	25	1	5	2		4	1	1	1					1														5	1	1							1	1					1	0
547	1	1	7	1	1	19	1	5	2		3	2	2													1	5						3	1	1	5						2						1	0
548	1	1	9	2	2	45	3	5	2		2	2	1	4	2	3	1		1	3													2	3								1	1	2				1	0
549	1	1	4	1	2	68	5	6	1	3	4	3	3																				4	3								2						3	0
550	1	1	11	3	2	62	5	7	1	3	2	2	1	2	4	3			3														4	1	1	2	3					2						1	0
551	1	1	10	3	1	23	1	5	1	3	4	2	3																				3	1	1	2	3	4	5			3						3	0
552	1	1	9	2	1	21	1	7	1	4	3	1	1	1	2	3	4	7	1														4	1	3	4	5					2						1	0
553	1	1	2	1	1	19	1	5	1	2	2	2	1	1	4				1	3													5	1	1	2	3	4	5			2						1	0
554	1	1	14	2	1	29	1	7	1	2	2	1	1	1	2	3			1														3	1	2	4	5					1	1					1	0
555	1	1	1	1	1	24	1	5	1	4	3	1	1	1	2	4	3	7	1														4	2								2						1	0
556	1	1	12	3	2	24	1	7	1	3	3	1	1	1	3	2	4		6						내 사람들이라서								4	1	2	4						1	1					1	0
558	1	1	15	3	2	63	5	5	1	2	2	2	3																				4	1	1	2	3	4	5			2						3	0
560	1	1	2	1	1	22	1	5	1	2	3	2	2													1	2	3	4	5			2	1	1	4						2						1	0
561	1	1	8	2	1	25	1	7	1	3	2	2	1	1	2	3	4		1	3													2	1	3	4						2						1	0
562	1	1	16	2	1	20	1	5	1	2	2	1	3																				4	1	1	2	3	4	5			1	1					1	0
563	1	1	1	1	1	25	1	5	1	3	2	1	3																				5	1	3	5						1	1	2				1	0
564	1	1	1	1	1	24	1	5	1	4	4	1	3																				3	3								2						1	0
565	1	1	7	1	2	63	5	5	1	2	5	3	3																				5	1	1	2	3	4	5			1	1	2	3			1	0
566	1	1	12	2	2	62	5	5	1	2	4	2	2													1	2	3	4				5	1	1	2	3	4	5			2						1	0
567	1	1	11	3	1	38	2	5	1	3	4	3	2													5							3	2								3						1	0
568	1	1	8	2	2	45	3	5	2		3	2	1	4	1	2			1	3	5												5	1	1	2	3	4				1	1	2	3			1	0
569	1	1	14	2	2	63	5	4	1	2	3	3	1	2	4	3			3														3	3								2						1	0
570	1	1	11	3	2	74	5	5	2		4	1	3																				5	1	1	2	3	4	5			3						3	0
572	1	1	14	2	2	64	5	5	2		3	2	3																				3	1	1							2						1	0
573	1	1	11	3	2	66	5	5	1	3	3	3	1	4	2	3			1	3	5												1	3								2						1	0
575	1	1	8	2	1	23	1	7	1	3	3	2	2													3	4	5					2	1	1	2	4	5				1	1	2				1	0
576	1	1	12	2	2	79	5	5	1	2	1	5	1	4	1	2			1	5													2	2								2						1	0
577	1	1	14	2	2	61	5	6	1	2	2	2	1	2	4	3			1	3	5												5	1	1	2	3	4	5			2						1	0
578	1	1	9	2	2	64	5	5	2		4	3	3																				2	3								2						3	0
579	1	1	8	2	1	39	2	5	1	4	3	1	1	1	2	3			1														2	2								2						1	0
580	1	1	14	2	2	61	5	6	1	2	2	2	1	4					1														3	1	1							3						1	0
582	1	1	8	2	1	37	2	5	1	2	2	1	1	1	2	4			3	4													2	1	1	2	3	4				2						1	0
585	1	1	11	2	1	25	1	7	1	1	2	2	3																				5	1	1	2						2						1	0
586	1	1	6	1	1	36	2	5	1	4	4	1	1	1	3				1														3	1	3	4	5					3						1	0
587	1	1	15	2	2	73	5	5	1	2	3	2	1	2	4				1	3													2	1	1							2						1	0
588	1	1	8	2	2	58	4	7	2		2	2	1	1	2	4	3		1	3													2	1	1	2	3	4				1	1					1	0
589	1	1	8	3	1	23	1	5	2		2	1	1	1	2	3	4		3														4	3								1	1	2				1	0
590	1	1	11	3	2	65	5	6	1	4	3	1	3																				5	1	1	2	4					1	2					1	0
591	1	1	8	2	1	21	1	5	1	2	2	2	3																				3	1	1	4	5					3						1	0
592	1	1	15	2	2	61	5	5	1	3	1	2	1	1	2	4	3	5	3														4	3								2						1	0
593	1	1	15	3	2	76	5	5	1	3	4	2	1	4					1														2	1	1	2	3	4	5			3						1	0
594	1	1	4	1	1	19	1	5	1	2	4	1	2													4	5						3	1	1	2	3	4	5			3						1	0
595	1	1	8	2	1	30	2	7	1	2	2	2	1	2	1	3	4		1	3													3	3								1	1					1	0
596	1	1	9	2	1	58	4	5	1	3	3	2	3																				5	1	1	2	3	4				2						2	0
597	1	1	3	1	2	63	5	5	1	3	4	2	1	4	2				1														5	1	1	2	5					2						3	0
598	1	1	13	3	2	63	5	5	1	2	1	2	1	2	4				1	3													2	1	1	4						2						1	0
599	1	1	15	2	1	26	1	6	1	4	4	2	1	1	2	7			3														5	2								3						1	0
600	1	1	6	1	2	68	5	7	1	2	3	2	2													4							4	2								2						1	0
601	1	1	16	2	2	62	5	7	1	2	3	2	1	4	2	3	7	8	3														3	1	1	2	3					2						1	0
603	1	1	8	2	1	46	3	7	1	4	3	2	1	1	2	3	4	7	3														3	1	3	4	5					3						2	0
604	1	1	2	1	1	37	2	8	2		4	2	1	2	1	4	3		1														4	1	1	2	3	4	5			2						1	0
606	1	1	14	2	1	20	1	7	1	2	3	5	1	2	1	3	5	7	1	3	5												1	1	1	2	3	4	5			2						1	0
607	1	1	2	1	1	25	1	5	1	3	2	2	1	1	2	4	3		1	3	5												3	1	1	2	3	4	5			2						1	0
608	1	1	4	1	1	19	1	5	1	3	3	2	1	1	3	7			1	3													3	1	1	3	4					1	1	2	3			1	0
609	1	1	6	1	1	48	3	7	1	2	3	3	3																				5	3								2						1	0
611	1	1	9	2	1	28	1	5	2		4	1	2													3	4	5					5	1	1	2	3	4	5	6	보험료 인상 등에 대한 부담금	1	1					1	0
612	1	1	13	2	1	25	1	6	2		3	3	3																				5	3								3						3	0
614	1	1	5	1	1	21	1	5	1	3	4	2	2													3	4						2	1	1	2	3					2						1	0
615	1	1	2	1	2	40	3	7	1	3	4	4	1	1	3	4			1	3	5												5	1	1	2	3	4	5			3						1	0
616	1	1	8	2	1	39	2	7	1	2	3	3	3																				5	1	1	2	3	4	5			3						1	0
617	1	1	4	1	2	83	5	3	1	2	2	2	1	1	3	7			3														3	3								2						3	0
618	1	1	3	1	1	35	2	5	2		3	3	1	1	2	3	4	7	3														5	1	1	4	5					3						1	0
619	1	1	4	1	1	55	4	7	1	3	4	1	3																				4	1	1	2	3					3						1	0
620	1	1	1	1	2	34	2	5	1	2	3	2	3																				4	1	2	3						2						1	0
621	1	1	15	2	2	38	2	5	1	2	3	2	3																				5	1	5							1	1					1	0
622	1	1	1	1	2	53	4	5	1	4	4	2	2													3							3	3								2						1	0
623	1	1	8	2	2	59	4	5	1	2	3	4	1	2	4	3	7	8	3														3	1	1	3	5					2						1	0
624	1	1	2	1	2	62	5	5	1	2	2	3	1	1	2	3	4		1														2	1	1	2	3	4	5			2						1	0
625	1	1	8	2	2	60	5	5	1	2	2	2	1	4	1	2	3		1	5													4	1	1	2	4					1	1	2				1	0
626	1	1	4	1	1	33	2	7	1	2	4	1	3																				4	1	1	4						1	3					1	0
627	1	1	4	1	1	70	5	5	1	3	4	3	3																				4	1	1	2	4	5				2						1	0
628	1	1	11	3	1	66	5	5	1	2	2	2	3																				1	1	1	4	5					2						1	0
629	1	1	15	2	2	42	3	5	1	3	4	1	3																				2	2								1	2	3				1	0
630	1	1	14	3	1	37	2	5	1	2	3	2	2													3	4	5					2	1	1	2	3	4	5			3						1	0
631	1	1	1	1	1	48	3	5	1	3	2	1	1	4	2				3	5													4	1	1	4	5					1	1					1	0
632	1	1	14	2	2	38	2	5	1	2	3	2	1	1	3	8			1	3													3	1	1	2	4	5				3						1	0
633	1	1	15	2	2	56	4	7	1	2	3	2	3																				4	1	1	2	3	4				2						1	0
634	1	1	14	3	1	70	5	5	1	2	1	4	1	1	2	3	4	7	3														1	2								2						1	0
635	1	1	8	2	2	63	5	5	1	1	3	3	3																				5	3								2						1	0
636	1	1	2	1	2	45	3	5	1	2	3	3	1	1	3	4	2	7	1	3	4												3	1	1	2	3	4	5			2						1	0
637	1	1	13	2	1	49	3	5	1	2	2	2	1	1	2	3	4	5	3	5													3	1	1	3	4					2						1	0
638	1	1	1	1	1	20	1	5	2		4	1	1	2	1	3	4		1	2													4	1	1	3	4	5				1	1					1	0
639	1	1	2	1	1	70	5	4	1	2	1	2	3																				2	1	1	2	3	4	5			1	1					1	0
640	1	1	1	1	2	58	4	7	1	2	2	2	1	1	2	4			1	3													5	1	1	3						2						3	0
641	1	1	11	2	1	40	3	7	1	3	3	3	3																				3	1	4							2						3	0
642	1	1	8	2	1	38	2	7	1	2	1	2	1	1	2	3	4		1	3													1	1	1	2	3	4	5			2						1	0
643	1	1	8	2	2	38	2	7	1	2	3	2	1	1	2	4			3														2	1	1							3						1	0
644	1	1	15	2	1	52	4	5	1	2	2	2	2													4	5						5	1	3	4						3						1	0
645	1	1	2	1	1	41	3	6	1	2	3	2	1	2	4	1	3	7	3														1	1	1	2	3	4	5	6	위로금	2						1	0
646	1	1	3	1	1	61	5	5	2		5	2	3																				5	3								3						3	0
647	1	1	3	1	1	32	2	7	1	2	4	2	1	1	2	3	4		1	3													4	1	1	2	3	4	5			1	1	2				1	0
648	1	1	13	2	2	51	4	5	1	2	2	2	1	4	2	1	3		1	5													2	1	1	2	3					3						1	0
649	1	1	8	2	1	62	5	6	1	3	3	3	1	2	4	3	5		1														2	1	1	4	5					1	1					1	0
650	1	1	1	1	1	43	3	7	2		4	1	3																				5	3								3						3	0
651	1	1	2	1	1	51	4	5	1	2	3	2	3																				2	1	1	2	3	4	5			2						1	0
652	1	1	11	3	2	31	2	7	1	4	3	2	3																				3	3								2						1	0
653	1	1	1	1	1	63	5	5	1	2	3	3	1	2	4	3	5	8	3														5	1	1	2	3	4	5			2						1	0
654	1	1	3	1	2	53	4	7	1	3	3	3	1	4					1														5	3								2						1	0
655	1	1	8	2	2	54	4	7	2		2	2	1	4	3	1			1	3													4	1	2	3	4	5				2						1	0
656	1	1	6	1	1	61	5	8	1	1	2	2	1	4	2	1			1	2	3												1	2								2						1	0
657	1	1	5	1	1	47	3	5	2		4	2	3																				2	1	1	2	3	4	5			3						1	0
658	1	1	10	3	1	40	3	7	1	4	4	1	3																				5	1	1	2	3	4	5			1	1	2				1	0
659	1	1	4	1	2	37	2	7	1	2	3	1	1	1	2	4	3		1														2	1	1	2	3					3						1	0
660	1	1	12	2	2	26	1	8	1	2	3	3	2													1							5	1	3	5						2						2	0
661	1	1	14	2	1	19	1	5	1	3	4	2	3																				2	3								2						1	0
662	1	1	13	3	1	68	5	7	1	2	3	2	1	1	4	2	3	5	5														2	3								2						1	0
663	1	1	12	2	1	31	2	7	2		4	2	3																				2	1	1							2						1	0
664	1	1	8	2	1	40	3	5	1	2	3	2	3																				5	1	1	2	3	4	5			2						1	0
665	1	1	8	3	2	27	1	7	1	2	3	2	1	1	2	4	3	7	1	3	5												3	1	1	2	3					1	1	2				1	0
666	1	1	8	2	1	62	5	8	1	4	3	3	3																				3	1	4							1	1	2	3			1	0
667	1	1	1	1	1	51	4	8	1	2	4	2	1	1	4				1														5	1	1	3	5					1	1	2	3			3	0
668	1	1	8	2	2	60	5	7	1	2	1	2	1	4	1	2			1	3													2	1	1	2	3	4	5			1	1	2	3			1	0
669	1	1	3	1	2	24	1	7	1	3	3	2	3																				2	3								2						1	0
670	1	1	8	2	1	46	3	7	1	3	3	2	1	2	4	1	3	7	1	3													2	1	1	2	4	5				2						1	0
671	1	1	8	3	2	22	1	5	2		2	2	1	1	2	3			3														2	2								2						1	0
672	1	1	8	2	2	60	5	7	2		2	2	1	1	2	3	4		1														5	1	1							3						3	0
673	1	1	1	1	1	51	4	8	1	2	3	2	1	1	2	4	3		1														1	3								2						1	0
674	1	1	11	2	1	25	1	5	1	2	3	3	3																				5	3								3						3	0
675	1	1	17	2	1	37	2	8	1	2	2	2	1	2	1	4	3	7	1	3													3	1	1	2	3					1	1					1	0
676	1	1	8	2	2	22	1	5	1	2	2	1	2													1	2	3	4	5			3	1	1	2	3	4				2						1	0
677	1	1	8	2	2	25	1	5	1	2	3	2	3																				2	3								2						1	0
678	1	1	14	2	2	46	3	5	2		4	1	1	2	4	1	3	7	3														3	1	1	2	3	4	5	6	해당장기에 관한 후유증 발생시 지속적인 지원	2						1	0
679	1	1	15	2	1	58	4	5	1	2	2	1	3																				3	1	1	2	3	4	5			3						3	0
680	1	1	2	1	1	31	2	7	2		3	4	1	4	2	1	3		3														5	1	1							2						1	0
681	1	1	8	2	1	59	4	7	1	3	2	2	1	1	2	4	3	5	1	3													2	1	1	2	3	4	5			1	1	2	3			1	0
682	1	1	12	3	1	27	1	5	2		4	1	3																				4	1	1	3	4	5				2						1	0
683	1	1	10	2	1	53	4	7	1	2	2	2	1	1	2	4	3	5	1	3													3	3								1	1					1	0
684	1	1	8	2	1	62	5	6	1	2	3	2	3																				3	3								2						1	0
685	1	1	13	2	1	61	5	8	2		3	3	3																				3	3								3						3	0
686	1	1	1	1	1	34	2	5	2		4	1	3																				2	1	1	3						1	1	3				1	0
687	1	1	15	2	1	55	4	6	1	3	3	2	3																				2	1	1	2	3	4	5			1	1	2	3			1	0
688	1	1	10	2	2	48	3	5	1	3	3	2	1	1	3	4	2		1														5	1	1	2	3	4	5			3						1	0
689	1	1	1	1	2	43	3	7	1	2	1	1	1	3	1				1														2	3								2						1	0
690	1	1	12	2	2	38	2	5	1	2	4	2	3																				2	1	1	2	5					2						1	0
691	1	1	8	2	2	52	4	5	1	2	3	1	3																				5	1	1	2	3	4	5			3						1	0
692	1	1	2	1	2	63	5	7	1	2	3	4	1	2	4				3														4	3								2						1	0
693	1	1	17	2	1	62	5	6	1	2	1	1	1	2	4	1	3	5	3														3	1	1	2	3	5				2						2	0
694	1	1	5	1	1	59	4	7	1	2	1	1	1	2	4	3			1														3	2								2						1	0
695	1	1	9	3	2	54	4	5	1	1	2	2	1	2	3	7	8	6	1	3													4	1	1	2	3	4				1	1					1	0
696	1	1	9	3	1	38	2	4	1	3	3	2	1	2	4	1	3	5	1	3													2	1	1	2	3	4	5			3						1	0
697	1	1	4	1	2	42	3	5	2		3	2	1	1	2	3	4	7	1	3													5	2								2						1	0
698	1	1	15	2	2	19	1	5	1	3	3	3	3																				5	1	1							3						3	0
699	1	1	8	2	1	34	2	5	1	2	3	2	2													1	2	3	4	5			5	1	2	3	5					3						1	0
700	1	1	1	1	1	37	2	5	1	3	4	2	1	1	3	2	4		1	3													5	1	1	2	3	4	5			2						1	0
701	1	1	8	3	2	42	3	7	1	4	4	1	3																				3	1	3							3						1	0
702	1	1	2	1	1	31	2	6	1	2	3	1	1	1	2	3	4		1	5													2	1	5							2						1	0
703	1	1	1	1	2	35	2	7	1	2	2	2	1	1	2	3	4		1	3													3	1	1	2	3	4	5			2						1	0
704	1	1	8	2	1	38	2	7	1	2	2	2	1	1	4	3	2	7	3														2	1	3	4						2						1	0
705	1	1	11	2	1	34	2	6	2		3	2	3																				5	1	1	2	3	4	5			1	1					1	0
706	1	1	1	1	1	37	2	6	1	3	4	1	3																				2	1	1	2	3	4	5			2						1	0
707	1	1	8	2	2	43	3	5	1	3	3	2	3																				4	1	1	2	3	4	5			2						3	0
708	1	1	1	1	2	63	5	5	1	2	2	2	1	4	1	2			1														2	3								3						1	0
709	1	1	8	2	2	78	5	5	1	2	3	1	1	1	2	4	3		1														3	3								2						1	0
710	1	1	8	2	2	48	3	7	1	2	2	1	3																				4	1	1	2	3	4	5			1	1	2				1	0
711	1	1	13	3	2	60	5	6	1	2	3	2	2													5							5	1	3							2						1	0
712	1	1	7	1	2	41	3	7	1	2	2	1	3																				2	2								2						1	0
713	1	1	6	1	1	35	2	5	1	2	3	3	1	1	2	3	4		3														3	1	1							1	1					2	0
714	1	1	5	1	2	30	2	5	1	3	4	2	1	1	3	4	2	7	3														3	1	1	3	4	5				2						1	0
715	1	1	8	2	1	47	3	5	1	3	3	2	1	1	3	4			3														5	1	1	2	3	4	5			2						1	0
716	1	1	7	1	1	58	4	7	2		3	3	3																				3	1	5							2						1	0
717	1	1	17	2	1	59	4	8	1	2	3	2	1	2	1	4	3	7	2														2	1	1	2	3	4	5			1	1	2				1	0
718	1	1	8	2	1	47	3	7	1	2	3	2	2													3	4	5					4	1	1	3	4	5				1	1					1	0
719	1	1	9	2	2	27	1	5	1	2	2	1	1	1	3				1														2	1	1	2	3	4	5			1	1					1	0
720	1	1	5	1	1	34	2	5	2		3	1	1	2					1														2	1	1							1	1					2	0
721	1	1	10	2	2	58	4	7	1	3	2	3	1	2	4	1	3	7	3														3	1	1	2	3	4	5			2						1	0
722	1	1	10	2	1	37	2	7	2		3	3	1	4	2	1	3	7	3														5	3								2						1	0
723	1	1	11	2	1	45	3	6	1	2	2	3	2													3	4						4	2								3						1	0
724	1	1	15	2	2	54	4	6	1	2	2	1	3																				4	1	1	4	5					1	1	2				1	0
725	1	1	2	1	1	42	3	5	2		4	1	3																				5	3								3						1	0
726	1	1	6	1	1	52	4	5	1	2	4	2	1	2	3	4	7		3														3	1	4							1	1					1	0
727	1	1	8	3	2	22	1	5	1	3	3	2	1	2	4	1	3	7	1														2	3								2						1	0
728	1	1	7	1	2	59	4	5	1	2	2	2	2													2	3	4					3	1	2	3	4					2						1	0
729	1	1	8	2	2	58	4	5	1	2	3	2	3																				5	1	1	2	3	4	5			1	1	2	3			2	0
730	1	1	15	3	2	45	3	7	1	3	3	2	1	2	4	1	3		1	2	3												3	1	2	3	4	5				1	1	2				1	0
731	1	1	15	3	2	60	5	5	2		3	3	2													4							3	2								2						2	0
732	1	1	4	1	1	52	4	7	2		3	2	3																				4	1	1	2	3	4	5			1	1					3	0
733	1	1	1	1	2	39	2	5	2		3	3	1	3					3														2	1	4							2						1	0
734	1	1	12	2	2	52	4	5	1	2	3	1	2													2	3	4	5				5	1	1	2	3	4				1	1	2				1	0
735	1	1	2	1	1	68	5	5	1	1	1	1	1	2	4	3	5	7	1	3	5	6											2	1	1	2	3	4	5			2						1	0
736	1	1	5	1	2	50	4	5	2		3	1	3																				3	1	1	2	3	4	5			2						1	0
737	1	1	1	1	1	49	3	7	1	1	1	5	1	1	2	3	4		1														2	1	3							1	1					1	0
738	1	1	8	2	1	24	1	6	2		3	2	1	1	2	3	7		1	3													4	1	3							3						1	0
739	1	1	1	1	2	73	5	5	1	3	3	1	2													1	3						2	1	1	4						2						1	0
740	1	1	4	1	1	32	2	6	1	4	4	1	1	1	2	3	4		3														3	1	1	2	3	5				1	1	3				1	0
741	1	1	8	2	1	66	5	7	1	2	2	3	3												나의 딸은 사후 장기 및 신체를 기증하기로 하였기에 그에 감복하여								2	1	3							2						2	0
742	1	1	15	3	1	47	3	7	1	2	3	2	1	4	2	1	3	7	3														1	1	1							3						3	0
743	1	1	1	1	1	65	5	7	1	3	3	2	3																				2	1	1	2	3	4	5			2						1	0
744	1	1	8	2	1	50	4	7	1	2	3	2	2													1	2	3	4				2	1	1	2	3	4	5			1	1					1	0
745	1	1	2	1	2	25	1	7	1	4	3	1	3																				5	1	4	5						1	1	2	3			1	0
746	1	1	1	1	1	54	4	7	1	2	2	1	1	4	2	1	3	5	1	3													3	1	1	2	3	4	5			1	1	2				1	0
747	1	1	2	1	1	51	4	7	2		3	2	1	1	2	4	3	7	1	3													3	1	3							1	1					1	0
748	1	1	12	2	1	54	4	7	1	2	2	3	1	4	2	1	3	5	1														2	1	1	2	3	4	5			1	1					1	0
749	1	1	3	1	1	64	5	6	1	3	2	2	2													5							3	2								2						1	0
750	1	1	8	2	1	57	4	7	2		3	2	1	4	2	1			1														3	1	1	4	5					2						1	0
751	1	1	1	1	1	52	4	7	2		4	2	3																				4	1	5							1	1					1	0
752	1	1	1	1	2	26	1	7	1	3	4	2	3																				5	1	1	2	3	4	5			2						1	0
753	1	1	14	2	1	44	3	7	1	2	1	2	1	1	2	4	7		1	3	5												5	1	1	2	3	4	5			2						1	0
754	1	1	1	1	1	63	5	7	1	3	2	2	1	2	4				1														5	1	1	2	3					2						1	0
755	1	1	8	2	2	26	1	6	1	3	3	2	3																				3	3								2						1	0
756	1	1	15	2	1	39	2	7	2		3	2	2													3	4						2	1	1	2	4	5				3						3	0
757	1	1	12	2	1	54	4	7	1	2	3	2	1	2	3	4	8	7	3														1	3								2						1	0
758	1	1	8	2	1	53	4	7	1	2	3	2	1	2	1	3	4		1	3													2	1	3							2						1	0
759	1	1	7	1	1	44	3	5	1	4	4	4	1	2	1	3	4	8	1	3	4	5											5	1	1	2	3	4	5			1	1	2	3			1	0
760	1	1	1	1	2	64	5	6	1	2	2	2	1	1	2	3	4	5	1	3													5	1	1	2						1	1					1	0
761	1	1	8	2	1	60	5	7	1	2	4	1	3																				5	1	1	2	3	4	5			1	1	2	3			3	0
762	1	1	4	1	2	75	5	4	2		4	1	3																				5	1	1	2	3	4				3						2	0
763	1	1	3	1	2	47	3	5	2		2	2	1	4	1	2	3	7	3	5													2	1	1	4	5					3						1	0
764	1	1	15	2	2	38	2	7	1	2	4	1	3																				5	3								3						1	0
765	1	1	1	1	1	51	4	7	1	3	4	2	3																				5	1	1	2	3	4	5			2						3	0
766	1	1	1	1	1	45	3	8	1	2	2	1	3																				2	1	1	2	3	4	5			3						3	0
767	1	1	8	2	1	60	5	7	1	2	3	2	1	4	3	2	1	8	1	3	5												5	1	1	2	3	4	5			1	1	2				1	0
768	1	1	13	3	2	34	2	5	1	3	3	2	3																				4	1	1	3						2						1	0
769	1	1	17	2	2	42	3	8	1	4	3	2	3																				4	1	1	2	3	4	5			2						1	0
770	1	1	4	1	1	46	3	7	1	2	4	2	1	4	2	1	3		1														4	1	1							2						1	0
771	1	1	3	1	1	62	5	5	1	2	3	2	1	2	1	4			1	3	5												3	1	1	2	4	5				2						1	0
772	1	1	8	2	1	34	2	7	1	3	3	2	2													4							2	1	2	3	4					2						1	0
773	1	1	8	2	2	29	1	6	1	2	3	1	2													2	3	5					5	3								2						1	0
774	1	1	4	1	1	47	3	7	1	4	3	1	3																				3	3								2						1	0
775	1	1	8	2	1	45	3	7	1	2	3	2	1	1	2	4	3		1	3													3	1	1							1	1					1	0
776	1	1	8	2	1	31	2	7	1	3	2	1	1	1	2	3			1														5	1	1	2						2						1	0
777	1	1	13	2	1	50	4	5	1	3	4	2	3																				2	3								2						1	0
778	1	1	8	2	2	57	4	5	2		2	2	1	1	4	2	3	7	1	3	5												3	1	1	2	3	4	5			2						1	0
779	1	1	15	2	1	39	2	7	2		4	2	3																				5	1	1							2						1	0
780	1	1	8	2	2	23	1	5	1	3	2	2	1	1	3				1	3													2	3								2						1	0
781	1	1	11	3	2	20	1	5	1	3	2	3	1	1	3	2	4		1	3													3	3								2						1	0
782	1	1	10	3	2	19	1	5	1	2	3	2	3																				4	1	1	2	3	4	5			3						1	0
783	1	1	1	1	1	69	5	7	1	3	3	2	3																				5	1	1	2	3	4	5			3						1	0
784	1	1	7	1	1	61	5	5	2		4	2	3																				2	1	1	2	3	4				3						1	0
785	1	1	8	2	2	65	5	7	1	2	2	3	1	4					1	3													3	1	1	2	3					2						1	0
786	1	1	9	2	2	30	2	5	2		2	2	1	1	2	3	4	7	1	3													4	1	1	2	4					2						1	0
787	1	1	3	1	2	59	4	6	1	2	3	2	3																				4	3								3						1	0
788	1	1	2	1	1	57	4	7	1	2	3	1	1	1	2	3	4	5	3														3	1	4							2						1	0
789	1	1	1	1	1	33	2	5	2		1	1	1	1	2	3			3														5	3								2						1	0
790	1	1	14	2	1	37	2	5	1	2	3	2	3																				2	1	1	2	4	5				2						1	0
791	1	1	7	1	1	66	5	5	1	2	1	2	3																				3	1	3							2						1	0
792	1	1	5	1	2	41	3	7	1	3	3	4	1	1	2	3	4	7	1	3													1	1	1	2	3	4	5			3						1	0
793	1	1	2	1	2	52	4	6	1	4	2	2	2													3	4						4	1	1	3						3						3	0
794	1	1	1	1	2	60	5	5	1	2	3	2	3																				4	1	2	4						1	1	2				1	0
795	1	1	11	2	2	42	3	5	1	2	3	2	1	1	2	4	3		1														2	1	1	2	3	4	5			1	1	2				1	0
796	1	1	15	2	1	60	5	5	1	2	3	3	2													1	2						1	1	3							3						1	0
797	1	1	2	1	2	60	5	5	1	2	2	4	3																				3	3								1	1	2	3			1	0
798	1	1	12	2	1	62	5	7	1	3	2	3	1	2	4				1	3													3	1	1	5						2						1	0
799	1	1	1	1	1	49	3	6	1	2	4	2	3																				3	1	2							3						1	0
800	1	1	2	1	2	52	4	5	1	4	3	1	1	1	4	3	2		1	3													4	3								2						1	0
801	1	1	1	1	2	73	5	4	1	3	3	2	3																				4	1	3							2						1	0
802	1	1	9	3	1	60	5	5	1	2	3	1	1	4	2	3			1	3													2	3								2						1	0
803	1	1	8	2	1	60	5	5	1	2	3	3	3																				3	1	2							2						1	0
804	1	1	5	1	2	28	1	7	1	3	3	1	2													3	4						5	1	1	2	3	4	5			2						1	0
805	1	1	3	1	2	61	5	5	1	3	2	2	3																				3	1	3							2						1	0
806	1	1	5	1	1	22	1	5	1	4	3	2	1	1	2	3	4	5	1														5	1	1	2	3	4	5			3						1	0
807	1	1	9	2	1	51	4	7	1	3	3	2	1	4	2	1	3		3														3	1	2							2						2	0
808	1	1	1	1	2	47	3	8	1	4	3	3	3																				5	3								3						1	0
809	1	1	1	1	2	39	2	5	1	3	1	3	1	1	3				3	5													2	3								3						1	0
810	1	1	15	2	1	63	5	5	1	1	2	3	1	8	3				5														2	3								2						1	0
811	1	1	8	3	2	32	2	5	1	2	4	2	2													1	4						5	1	1	2	4	5				1	1	2				2	0
812	1	1	4	1	1	21	1	5	1	3	1	2	1	1	2	3	4	5	1	3													3	1	1	2	3					2						1	0
813	1	1	8	2	1	24	1	7	2		4	2	2													1	2	3	5				4	3								2						1	0
814	1	1	13	2	2	28	1	6	1	3	3	2	1	1	3	7			1														3	3								2						1	0
815	1	1	11	3	2	61	5	7	1	2	3	3	2													3	4	5					5	1	1	2	3	4	5			2						1	0
816	1	1	8	3	1	25	1	5	1	3	4	1	3																				5	1	1	2	4	5				1	1	3				1	0
817	1	1	11	2	2	62	5	7	1	2	4	2	3																				5	1	2	4						2						1	0
818	1	1	1	1	2	27	1	6	1	3	3	1	3																				3	1	1	2	3	4	5			1	1	2	3			1	0
819	1	1	17	2	2	32	2	5	1	2	3	2	3																				2	1	1	2	3	4	5			2						1	0
820	1	1	14	2	1	59	4	5	1	2	3	2	1	3	2	5	7		1	3	5												5	1	1	2	3	4	5			2						1	0
821	1	1	10	2	2	64	5	5	1	3	3	2	3																				4	1	1	2	3	4	5			1	1	2				1	0
822	1	1	1	1	2	26	1	6	1	3	3	2	3																				2	1	1	2	3	4	5			2						1	0
823	1	1	6	1	2	31	2	6	1	3	4	2	3																				2	1	3							2						1	0
824	1	1	12	2	1	79	5	5	1	2	4	1	3																				5	1	3							2						1	0
825	1	1	4	1	1	21	1	6	1	3	3	2	1	1	2	3	4	5	1	3													2	3								2						1	0
826	1	1	4	1	2	24	1	7	1	3	2	2	1	1	3	4			1														3	1	1	2	3	4				2						1	0
827	1	1	11	3	2	66	5	5	2		3	2	3																				3	1	3							2						1	0
828	1	1	11	3	1	50	4	5	2		3	3	3																				4	1	1							3						1	0
829	1	1	3	1	1	25	1	7	1	2	2	1	1	1	2	3	4	7	1	3													2	1	1	2	3	4				2						1	0
830	1	1	5	1	1	61	5	7	1	2	3	2	1	2	4	3	5	7	1	3													5	1	1	2	3	4	5			2						1	0
831	1	1	8	2	2	51	4	7	1	3	3	2	3																				4	1	1	3	5					3						2	0
832	1	1	1	1	2	59	4	7	1	3	3	2	3																				2	2								2						1	0
833	1	1	14	2	1	50	4	5	1	3	3	2	1	1	2	4	3	7	3														4	1	5							2						1	0
834	1	1	8	2	2	33	2	7	1	3	3	1	3																				5	1	1	2	3	4	5			1	1	2	3			1	0
835	1	1	12	2	1	41	3	8	1	2	4	1	2													3	5						5	1	1	2	3	4	5			1	1					1	0
836	1	1	9	2	2	60	5	7	2		3	3	3																				5	3								3						3	0
837	1	1	8	2	1	47	3	7	1	2	3	2	1	1	2	4	3	5	1	3	5												4	1	1	2	3					2						1	0
838	1	1	9	2	1	45	3	5	1	2	3	1	1	4	2				1	3	4												2	1	1	2	4	5				2						1	0
839	1	1	1	1	2	34	2	7	1	3	3	3	1	1	4	3	2	5	3														4	1	5							2						1	0
840	1	1	1	1	2	25	1	5	2		5	1	3																				5	1	1	2	3	4	5			3						3	0
841	1	1	3	1	2	40	3	7	1	2	3	2	1	1	2	4	3	5	3														2	1	4							1	1					1	0
842	1	1	8	2	1	59	4	7	1	3	2	4	3																				4	1	1	2	3	4	5			2						1	0
843	1	1	8	2	1	22	1	5	1	2	3	1	3																				4	1	1	3	4					3						1	0
844	1	1	4	1	2	40	3	7	1	2	2	2	1	4	2	1			3														2	1	3							1	1	2				1	0
845	1	1	8	2	1	19	1	5	1	2	2	2	1	4	2	1	3		1														2	3								1	1					1	0
846	1	1	12	2	2	41	3	6	1	1	3	2	1	1	2	3	4	7	1	3													2	1	1	2	3					2						1	0
847	1	1	13	2	1	39	2	8	1	2	3	2	1	4	2	3	1	5	1	3													3	1	2	3	4					1	2					3	0
848	1	1	14	2	1	50	4	5	1	2	2	2	1	1	2	3	4	7	1														3	1	2	3						1	1	2				1	0
849	1	1	8	2	2	59	4	7	1	2	3	2	3																				4	1	3	4	5					2						1	0
850	1	1	13	3	1	25	1	5	1	3	3	2	3																				3	1	1	2	4	5				2						3	0
851	1	1	2	1	2	32	2	7	1	2	4	2	2													1	3	4					4	1	1	2	3	4	5			2						1	0
852	1	1	1	1	2	22	1	5	2		4	2	2													2	3	4					5	1	1	2	3	4				1	1	2				1	0
853	1	1	6	1	1	23	1	7	1	2	2	2	1	1	2	4	3		1														3	1	1	3						2						1	0
854	1	1	16	2	2	64	5	7	1	2	2	4	1	4	2	3			3														3	3								2						1	0
855	1	1	4	1	2	44	3	7	2		3	2	3																				2	1	1	2	3	4	5			2						1	0
856	1	1	11	2	1	53	4	8	1	4	3	2	1	1	2	3	4	7	3														2	1	1	2	3	4	5			1	1					1	0
857	1	1	8	2	2	42	3	6	1	3	4	1	3																				4	1	1	3	4	5				2						3	0
858	1	1	8	2	2	47	3	6	2		4	2	3																				1	1	1	2	3	4	5			2						1	0
859	1	1	10	2	2	60	5	7	2		4	2	3																				3	1	1	3	5					3						1	0
860	1	1	7	1	2	37	2	7	1	3	3	2	2													1	3						4	3								3						1	0
861	1	1	16	2	2	62	5	7	1	3	4	1	1	4	2	1	3		1	3													4	1	1	2	3					2						1	0
862	1	1	8	2	1	37	2	7	1	2	3	2	1	1	3	2	4		1	3													2	2								3						1	0
863	1	1	1	1	1	64	5	7	1	2	2	2	1	2	4				1	3													5	1	1	2	3	4	5			1	1					1	0
864	1	1	7	1	2	22	1	7	1	2	3	2	3																				2	1	1	2	3	4	5			1	1	2				1	0
865	1	1	9	2	2	65	5	5	1	4	3	4	1	2	4	3	5	7	3														3	3								2						1	0
866	1	1	6	1	2	58	4	5	1	2	2	2	1	2	4				3	5													2	1	1	3						2						1	0
867	1	1	1	1	1	60	5	5	1	3	3	2	3																				3	1	2							1	2					1	0
868	1	1	8	3	2	31	2	7	1	3	3	2	3																				3	1	1	2	3	4				2						1	0
869	1	1	1	1	1	38	2	7	1	2	2	2	1	1	2	4	7		1	3													4	1	1	3	4	5				2						1	0
870	1	1	11	3	2	45	3	7	2		4	2	1	4	2				1														2	3								2						1	0
871	1	1	12	2	2	70	5	7	1	1	1	2	1	4					1														5	2								2						1	0
872	1	1	5	1	2	60	5	7	2		1	2	1	2	1	4	3	8	1	3													1	3								2						1	0
873	1	1	1	1	1	60	5	8	1	4	4	3	3																				3	3								1	1					1	0
874	1	1	5	1	2	64	5	5	1	3	4	1	2													1	3	4					5	1	1	2	3	4	5			2						3	0
875	1	1	4	1	1	60	5	7	1	2	3	2	1	2	4				1	3													3	1	1	2	3					2						1	0
876	1	1	2	1	1	20	1	5	1	2	2	2	3																				2	1	1	2						2						1	0
877	1	1	8	2	2	73	5	3	1	2	4	1	2													3	4						4	1	1	2	3					1	2					1	0
878	1	1	1	1	1	39	2	7	2		2	2	1	4	1	3	2	7	1	3													1	1	1							2						1	0
879	1	1	9	2	2	60	5	7	1	2	3	2	1	1	4	2	3	7	3														3	1	1	4	5					3						3	0
880	1	1	1	1	1	61	5	5	1	4	4	2	3																				2	1	5							3						3	0
881	1	1	8	2	1	51	4	7	1	2	2	2	1	1	2	4	3	7	1	3													2	1	1	2	4					2						1	0
882	1	1	11	3	2	59	4	6	1	2	3	3	1	1	4	3	7	8	3														4	3								2						1	0
883	1	1	13	3	1	50	4	6	1	3	3	3	1	2	3	4	7	8	3														2	3								3						3	0
884	1	1	1	1	1	36	2	5	1	4	3	1	1	1	3	2			1	3													3	1	1							2						1	0
885	1	1	12	2	2	60	5	7	1	2	2	2	1	1	2	4	3	5	1	3	5												5	2								2						1	0
886	1	1	8	2	1	52	4	5	2		3	3	3																				3	3								2						1	0
887	1	1	12	2	2	64	5	5	1	4	2	2	3																				5	1	1	3	4					3						3	0
888	1	1	1	1	2	66	5	7	1	1	2	3	1	2	4	3	7	5	1	2	3												4	1	1	2	3	4	5			3						1	0
889	1	1	1	1	2	71	5	5	1	2	2	2	1	4	3	1	2	5	3	5													2	1	1	2	3					2						1	0
890	1	1	8	2	1	58	4	5	1	1	3	2	1	1	2	4	3	7	3														4	1	1	2	3	4	5			3						1	0
891	1	1	15	2	2	63	5	7	2		4	1	3																				5	1	1	2	3					1	1	2	3			3	0
892	1	1	6	1	2	62	5	5	1	2	3	2	3																				4	1	5							2						1	0
893	1	1	10	3	1	64	5	6	1	2	3	2	1	1	2	4	3	7	1	3													4	1	1	2	3	4	5			1	1	2				1	0
894	1	1	6	1	2	63	5	5	1	2	1	2	1	4	3	1	2		1	3													1	3								2						1	0
895	1	1	10	2	2	38	2	7	1	3	3	2	3																				2	1	1	2	3	4	5			1	1	2	3			1	0
896	1	1	3	1	1	57	4	7	1	3	3	3	1	1	2	3	4		1	3													3	1	1	2	3	4	5			2						1	0
897	1	1	14	3	2	29	1	6	1	3	3	1	1	1	3	2	4		1	3													2	1	1	2	4					3						1	0
898	1	1	11	3	1	60	5	7	1	2	3	2	1	2	1	4	3	7	1	3													4	1	1	2	3	4	5			1	1	2				1	0
899	1	1	1	1	2	52	4	5	1	2	4	2	3																				3	1	3	4	5					1	3					1	0
900	1	1	11	3	1	65	5	8	1	2	3	2	1	2	4	3	7	8	3														2	1	1	2	3	4	5			2						1	0
901	1	1	1	1	1	29	1	6	1	2	3	1	3																				5	1	1	3	4	5				1	1	2				1	0
902	1	1	1	1	1	40	3	5	2		3	4	1	2	4	1	3		3														2	1	1							2						3	0
903	1	1	8	2	2	59	4	5	1	2	4	2	1	1	2	3	4	7	3	4													3	1	1	2	3	4				2						1	0
904	1	1	1	1	1	59	4	8	1	2	4	1	2													3	4						5	1	1	2	3	4	5			1	1	2	3			1	0
905	1	1	14	3	1	62	5	5	1	2	2	2	1	1	2	4	3	5	1	3	5												2	1	1							2						1	0
906	1	1	14	2	2	51	4	5	1	3	2	2	1	4	3	1	7	5	1	3													1	3								2						1	0
907	1	1	8	2	2	63	5	7	1	2	4	1	3																				3	1	1	2	3	4	5			1	1	2				1	0
908	1	1	17	2	2	62	5	6	1	2	2	2	2													3	4						4	1	2	3						2						1	0
909	1	1	8	3	2	63	5	7	2		2	2	1	1	2	3	4		1	3													2	3								2						1	0
910	1	1	1	1	2	60	5	7	1	3	3	2	3																				4	1	1	2	3	4	5			2						1	0
911	1	1	8	2	1	70	5	4	1	4	2	1	1	1	2	3	4		1	3													3	1	1	2	3	4	5			2						1	0
912	1	1	13	2	1	73	5	8	1	2	2	2	1	2	3	4	5	7	1														2	1	1	2	3	4				2						1	0
913	1	1	8	2	2	36	2	7	2		2	2	1	1	2	3	4		3														3	2								2						1	0
914	1	1	11	2	2	54	4	5	1	2	4	2	1	2	1	3	4	8	4	5													2	1	3	4	5					2						3	0
915	1	1	2	1	2	28	1	7	1	2	2	2	1	1	2				1														1	3								2						1	0
916	1	1	8	2	1	50	4	7	2		2	2	2													1	3	5					2	1	1	2	3					2						1	0
917	1	1	8	2	1	44	3	6	1	3	3	1	3																				2	1	2	4						2						1	0
918	1	1	4	1	2	50	4	5	1	2	4	3	2													1							2	1	1	2						2						3	0
919	1	1	8	2	1	43	3	8	1	2	3	3	1	2	4	3	1	7	3														3	3								3						1	0
920	1	1	8	2	1	49	3	6	2		3	2	3																				3	1	1	2	3	4	5			2						3	0
921	1	1	1	1	2	19	1	5	1	3	3	2	1	1	3				1	5													3	3								3						1	0
922	1	1	8	2	2	57	4	6	1	3	3	2	3																				2	3								3						1	0
923	1	1	14	2	1	63	5	4	1	4	4	2	3																				2	1	1	2	3	4	5			3						3	0
924	1	1	4	1	1	47	3	7	1	3	3	1	2													4							3	1	2	4						1	1					1	0
925	1	1	13	2	2	65	5	5	1	3	2	4	2													1	3	4					5	1	2	3	4					2						1	0
926	1	1	14	2	1	46	3	6	1	3	3	2	3																				3	2								2						1	0
927	1	1	10	2	1	82	5	7	1	2	1	1	1	4	5	7	8		1	3	5												2	2								2						2	0
928	1	1	13	2	2	65	5	3	1	3	3	2	3																				5	3								3						1	0
929	1	1	3	1	2	73	5	3	2		4	1	1	4	1	2	3		1	3													3	1	1	2	3	4	5			1	1	2	3			3	0
930	1	1	14	2	1	65	5	5	1	2	2	2	3																				2	1	1	2	3	4	5			3						1	0
931	1	1	8	2	2	60	5	5	1	3	2	2	1	1	2	4	3	7	1	2	3												3	3								2						1	0
932	1	1	8	2	1	38	2	7	1	3	2	2	3																				3	1	1	2	3	4	5			2						1	0
933	1	1	4	1	2	55	4	7	1	4	2	3	1	4	3	1			1														5	1	1	2						3						1	0
934	1	1	1	1	2	69	5	5	1	2	3	2	2													1	3						4	1	1	2	3					2						1	0
935	1	1	9	3	2	45	3	5	1	3	3	2	1	4	2	3	1		1														2	1	1							1	1					1	0
936	1	1	8	2	1	54	4	7	1	1	2	2	1	1	4	2	3	7	3														4	1	1	4	5					1	1	2	3			1	0
937	1	1	4	1	2	22	1	5	1	2	2	2	1	1	2	4			1	3													4	1	1							3						1	0
938	1	1	8	3	2	44	3	5	1	4	3	2	2													3							2	1	1	2	3	4	5			3						1	0
939	1	1	1	1	1	51	4	5	1	3	3	1	3																				5	3								1	2					3	0
940	1	1	7	1	1	36	2	7	1	4	3	2	3																				5	1	1	2	3	4	5			2						1	0
941	1	1	8	2	1	51	4	7	1	3	3	2	1	4	2				1														2	1	1	3	4	5				2						1	0
942	1	1	15	2	1	60	5	5	1	1	2	2	1	2	3	4	7	5	1	3													2	1	1	2	3	4	5			1	1	2				1	0
943	1	1	1	1	1	65	5	7	1	2	1	3	1	1	2	4	3		1	3													5	1	1	2	3	4	5			2						1	0
944	1	1	8	3	2	63	5	6	1	2	3	2	3																				2	3								2						1	0
945	1	1	8	2	1	38	2	7	1	2	3	2	1	1	3	2	4	7	1	3													1	3								2						1	0
946	1	1	14	2	2	54	4	5	1	2	3	2	1	2	4	3	1		1														5	1	2	3	4	5				3						1	0
947	1	1	8	2	2	43	3	7	1	2	4	2	3																				5	1	2							3						1	0
948	1	1	8	2	2	37	2	6	1	4	4	1	2													1							5	1	1							3						1	0
949	1	1	1	1	2	57	4	5	1	2	2	2	1	4	3				1														2	1	1	4						3						1	0
950	1	1	14	2	2	61	5	8	1	3	1	2	1	3	4	2	5	7	1	3	5												2	1	1	2						2						1	0
951	1	1	8	2	2	45	3	5	1	2	4	2	1	1	2	4	3	5	1	2	3	5											3	1	1	3	4	5				2						1	0
952	1	1	8	2	2	36	2	6	1	2	2	2	3																				3	1	4							3						1	0
953	1	1	8	2	1	65	5	6	1	2	3	2	2													3							4	1	1	2	3	4				1	1	2				1	0
954	1	1	9	2	1	80	5	7	2		2	4	1	2	3	4	5	7	3														3	1	1	2	3	4	5			2						1	0
955	1	1	8	2	2	60	5	7	1	3	2	4	1	3					3														2	1	4							1	1					1	0
956	1	1	9	3	1	24	1	5	1	3	4	2	2													3	4	5					3	1	1	2	3	4	5			2						1	0
957	1	1	1	1	1	26	1	5	1	2	2	2	1	1	2	3	4	7	1	3													2	1	2							2						3	0
958	1	1	8	2	2	43	3	7	1	2	2	4	1	1	2	3	4		1	3	5												3	1	1	2						3						1	0
959	1	1	3	1	1	40	3	7	1	1	2	3	1	4	2	1	3	5	1	3													2	1	1	2	3	4	5			2						1	0
960	1	1	2	1	2	36	2	7	1	3	2	3	3																				3	3								2						3	0
961	1	1	15	2	2	68	5	5	1	1	1	2	1	2	4	1	3	5	3														3	3								2						1	0
962	1	1	1	1	2	61	5	6	1	3	3	2	1	4	2	1	3	5	1	3													2	1	1	2	3	5				1	1	2				1	0
963	1	1	7	1	2	70	5	4	1	4	4	2	3																				5	1	4							3						2	0
964	1	1	1	1	2	60	5	6	1	2	2	1	1	1	2	3	4	5	3	5													3	1	2	3	4	5				3						1	0
965	1	1	15	2	1	25	1	5	1	4	3	2	1	1	4	2	3		1	3													2	1	1	2	3	4				1	1	3				1	0
966	1	1	7	1	2	61	5	5	1	2	2	2	2													2	3						5	1	1	2	3					2						1	0
967	1	1	6	1	2	23	1	5	1	3	2	2	1	1	3				1	3													4	3								2						1	0
968	1	1	1	1	1	27	1	7	2		2	2	1	1	2	4	3		3														5	1	2							3						3	0
969	1	1	8	2	2	59	4	7	1	2	3	2	3																				5	2								2						1	0
970	1	1	3	1	2	69	5	7	1	2	3	1	1	2	1	4	3	5	1	3													3	3								2						1	0
971	1	1	8	2	2	54	4	7	1	3	3	2	1	4	2	1	3		1	3													2	3								2						1	0
972	1	1	1	1	2	44	3	8	1	3	4	1	3																				5	3								3						3	0
973	1	1	14	2	2	62	5	5	1	2	2	2	2													2	3						2	2								2						2	0
974	1	1	8	2	2	37	2	7	2		4	2	3																				2	3								2						1	0
975	1	1	1	1	2	52	4	7	2		3	2	3																				2	3								3						1	0
976	1	1	15	2	2	69	5	4	1	2	2	2	1	3	4	5	6	7	1	3	4												4	1	1	3	4	5				2						1	0
977	1	1	8	2	2	41	3	6	1	2	3	2	1	4	1	3	2		1														3	1	1	2	3	4	5			1	1					1	0
978	1	1	15	2	2	63	5	7	1	2	3	2	1	1	3	4	2	5	1														2	1	1	2	3	4				2						1	0
979	1	1	15	3	1	22	1	7	1	2	2	2	1	1	2	3	4		1														2	1	3	4	5					2						2	0
980	1	1	1	1	1	21	1	5	1	1	2	3	1	1	3	2	7	4	1														5	1	1							2						1	0
981	1	1	14	2	2	66	5	7	1	2	2	2	1	1	2	4	3		1	5													2	2								2						1	0
982	1	1	15	3	2	62	5	5	2		2	2	3																				2	3								2						1	0
983	1	1	1	1	2	50	4	8	1	4	4	1	3																				4	2								1	1					1	0
984	1	1	15	2	1	43	3	8	1	3	3	3	1	4	1	2	3		1														2	1	2							2						3	0
985	1	1	1	1	2	43	3	5	1	3	3	2	3																				5	1	1	2	3	4	5			3						3	0
986	1	1	1	1	2	44	3	5	2		4	2	3																				5	1	2	3	5					3						1	0
987	1	1	2	1	2	61	5	6	1	1	2	1	1	1	2	3	4	7	1	3													5	1	1	2	3	4	5			1	1	2				1	0
988	1	1	7	1	1	26	1	7	1	3	3	2	3																				4	3								3						1	0
989	1	1	1	1	2	44	3	6	1	4	4	1	2													3	4	5					5	2								1	1	2	3			1	0
990	1	1	2	1	1	20	1	7	2		4	1	3																				5	1	4							1	2	3				1	0
991	1	1	4	1	2	38	2	7	2		3	2	1	1	2	3			1														5	1	1	3						3						3	0
992	1	1	8	2	1	24	1	5	2		2	2	1	1	3	2	4	7	1	3													3	1	1	3	4					2						1	0
993	1	1	2	1	2	59	4	7	1	4	3	3	2													4							5	1	3							3						3	0
994	1	1	13	3	2	48	3	7	1	1	3	3	3																				5	1	1	2	3	4	5			1	1					1	0
995	1	1	1	1	1	21	1	5	2		4	1	3																				5	1	1							1	1	2	3			1	0
996	1	1	2	1	2	65	5	5	1	2	3	2	1	2	4				1														3	1	2							3						1	0
997	1	1	8	2	1	60	5	7	1	3	4	2	1	1	2	3	6	7	3														3	1	4							2						2	0
998	1	1	1	1	2	39	2	3	1	2	3	3	3																				3	1	3							1	3					3	0
999	1	1	14	3	2	62	5	3	1	3	4	1	3																				4	3								2						3	0
1000	1	1	1	1	2	41	3	6	1	2	3	2	1	1	2	3	4		1	3													2	1	3							2						2	0
1001	1	1	1	1	2	39	2	7	1	2	3	2	3																				3	3								2						2	0
1002	1	1	8	2	2	31	2	6	1	4	4	2	2													3	4						4	1	1	2	3	4	5			2						1	0
1003	1	1	4	1	2	77	5	5	1	2	3	2	3																				2	3								2						1	0
1004	1	1	4	1	2	60	5	5	1	3	3	3	1	4	2	1	3	7	3														3	1	1	3	4					2						3	0
1005	1	1	8	2	1	26	1	5	1	3	3	2	3																				2	1	1	2	3	4	5			2						1	0
1006	1	1	8	2	1	47	3	5	1	2	3	2	1	7	8				1	3													2	1	1	2	3	4	5			3						1	0
1007	1	1	8	2	1	44	3	5	1	2	2	2	3																				3	1	1	2	3	5				2						1	0
1008	1	1	3	1	2	38	2	5	2		3	2	3																				5	1	3							1	1					1	0
1009	1	1	8	2	1	66	5	7	1	2	3	2	3																				4	2								2						2	0
1010	1	1	2	1	1	23	1	5	1	4	3	1	3																				4	1	1	2	3	4	5			3						1	0
1011	1	1	6	1	1	41	3	6	1	2	2	2	1	1	2	3	8	4	3														4	1	4							1	1					1	0
1012	1	1	1	1	1	28	1	7	1	3	2	2	3																				3	1	1	2	3	4	5			2						1	0
1013	1	1	10	3	1	25	1	7	1	2	3	4	1	1	3	2	4		1														3	1	2							2						1	0
1014	1	1	3	1	2	23	1	6	1	2	3	2	1	3	1				5														2	1	1	2	4					3						1	0
[truncated: 79 more columns]

## Sheet: Sheet1
id
본. 설문조사 참여 동의서
본. 개인정보 수집 및 활용 동의서
선문1. 선생님이 거주하는 지역은 어디입니까?
선문1-1. 선생님이 거주하는 지역은 다음 중 어디에 해당됩니까?
선문2. 선생님의 성별은 무엇입니까?
선문3. 선생님, 만 나이가 어떻게 되십니까? - 오픈
선문3. 선생님, 만 나이가 어떻게 되십니까? - 보기
선문4. 선생님의 최종 학력은 어디에 해당되십니까? 졸업을 기준으로 응답해 주십시오.
문1. 귀하는 생체 신장 기증에 대해 들어보신 적이 있습니까?
문1-1. 들어보셨다면, 얼마나 잘 알고 계십니까?
문2. 귀하는 생체 신장 기증을 위한 신장 적출술이 안전하다고 생각되십니까? 안전하지 않다고 생각되십니까?
문3. 귀하는 생체 신장 기증이 장기적으로 귀하의 건강 상태에 얼마나 영향을 미칠 것이라고 생각하십니까? 영향을 미치지 않을 것이라고 생각하십니까?
문4. 귀하는 신장을 가족이나 친인척 또는 타인에게 기증할 의향이 있습니까?
문4-1. 귀하가 신장을 기증한다면, 어떤 관계까지 하실 수 있습니까? 최대 5위까지 순위를 매겨주세요. 만약 1위에 해당하는 관계에만 기증이 가능하고 그 외의 관계에는 기증이 불가능하다면 1위
(M)2 문4-1. 귀하가 신장을 기증한다면, 어떤 관계까지 하실 수 있습니까? 최대 5위까지 순위를 매겨주세요. 만약 1위에 해당하는 관계에만 기증이 가능하고 그 외의 관계에는 기증이 불가능하다면
(M)3 문4-1. 귀하가 신장을 기증한다면, 어떤 관계까지 하실 수 있습니까? 최대 5위까지 순위를 매겨주세요. 만약 1위에 해당하는 관계에만 기증이 가능하고 그 외의 관계에는 기증이 불가능하다면
(M)4 문4-1. 귀하가 신장을 기증한다면, 어떤 관계까지 하실 수 있습니까? 최대 5위까지 순위를 매겨주세요. 만약 1위에 해당하는 관계에만 기증이 가능하고 그 외의 관계에는 기증이 불가능하다면
(M)5 문4-1. 귀하가 신장을 기증한다면, 어떤 관계까지 하실 수 있습니까? 최대 5위까지 순위를 매겨주세요. 만약 1위에 해당하는 관계에만 기증이 가능하고 그 외의 관계에는 기증이 불가능하다면
문4-2. 귀하가 신장을 기증할 의향이 있는 이유는 무엇입니까? 해당되는 이유를 모두 응답해주십시오.
(M)2 문4-2. 귀하가 신장을 기증할 의향이 있는 이유는 무엇입니까? 해당되는 이유를 모두 응답해주십시오.
(M)3 문4-2. 귀하가 신장을 기증할 의향이 있는 이유는 무엇입니까? 해당되는 이유를 모두 응답해주십시오.
(M)4 문4-2. 귀하가 신장을 기증할 의향이 있는 이유는 무엇입니까? 해당되는 이유를 모두 응답해주십시오.
(M)5 문4-2. 귀하가 신장을 기증할 의향이 있는 이유는 무엇입니까? 해당되는 이유를 모두 응답해주십시오.
(M)6 문4-2. 귀하가 신장을 기증할 의향이 있는 이유는 무엇입니까? 해당되는 이유를 모두 응답해주십시오.
(기타 응답값) 귀하가 신장을 기증할 의향이 있는 이유는 무엇입니까? 해당되는 이유를 모두 응답해주십시오.
문4-3. 귀하가 신장을 기증할 의향이 없다면 이유는 무엇입니까? 해당되는 이유를 모두 응답해주십시오.
(M)2 문4-3. 귀하가 신장을 기증할 의향이 없다면 이유는 무엇입니까? 해당되는 이유를 모두 응답해주십시오.
(M)3 문4-3. 귀하가 신장을 기증할 의향이 없다면 이유는 무엇입니까? 해당되는 이유를 모두 응답해주십시오.
(M)4 문4-3. 귀하가 신장을 기증할 의향이 없다면 이유는 무엇입니까? 해당되는 이유를 모두 응답해주십시오.
(M)5 문4-3. 귀하가 신장을 기증할 의향이 없다면 이유는 무엇입니까? 해당되는 이유를 모두 응답해주십시오.
(M)6 문4-3. 귀하가 신장을 기증할 의향이 없다면 이유는 무엇입니까? 해당되는 이유를 모두 응답해주십시오.
(기타 응답값) 귀하가 신장을 기증할 의향이 없다면 이유는 무엇입니까? 해당되는 이유를 모두 응답해주십시오.
문5. 귀하가 생각하시기에, 신장 기증 후에 기증자는 얼마나 쉬어야 한다고 생각하십니까? ※ 퇴원일을 기준으로 말씀해 주십시오.
문6. 생체 신장 기증을 한 기증자들에게 국가가 사회적, 경제적인 지원을 해주어야 한다고생각하시나요?
문6-1. 귀하는 생체 신장 기증을 한 기증자들에게 국가가 어떠한 정책적 지원을 해야 한다고 생각하십니까? 모두 응답해 주십시오.
(M)2 문6-1. 귀하는 생체 신장 기증을 한 기증자들에게 국가가 어떠한 정책적 지원을 해야 한다고 생각하십니까? 모두 응답해 주십시오.
(M)3 문6-1. 귀하는 생체 신장 기증을 한 기증자들에게 국가가 어떠한 정책적 지원을 해야 한다고 생각하십니까? 모두 응답해 주십시오.
(M)4 문6-1. 귀하는 생체 신장 기증을 한 기증자들에게 국가가 어떠한 정책적 지원을 해야 한다고 생각하십니까? 모두 응답해 주십시오.
(M)5 문6-1. 귀하는 생체 신장 기증을 한 기증자들에게 국가가 어떠한 정책적 지원을 해야 한다고 생각하십니까? 모두 응답해 주십시오.
(M)6 문6-1. 귀하는 생체 신장 기증을 한 기증자들에게 국가가 어떠한 정책적 지원을 해야 한다고 생각하십니까? 모두 응답해 주십시오.
(기타 응답값) 귀하는 생체 신장 기증을 한 기증자들에게 국가가 어떠한 정책적 지원을 해야 한다고 생각하십니까? 모두 응답해 주십시오.
문7. 귀하가 생각하시기에 생체 신장 기증 후 기증자가 직장에서 이로 인한 차별 혹은 불이익을 받을 것이라고 생각하시나요?
문7-1. 신장 기증 후 차별 및 불이익을 받을 수 있다고 생각하신다면 그 이유는 무엇입니까? 해당되는 이유를 모두 응답해 주십시오.
(M)2 문7-1. 신장 기증 후 차별 및 불이익을 받을 수 있다고 생각하신다면 그 이유는 무엇입니까? 해당되는 이유를 모두 응답해 주십시오.
(M)3 문7-1. 신장 기증 후 차별 및 불이익을 받을 수 있다고 생각하신다면 그 이유는 무엇입니까? 해당되는 이유를 모두 응답해 주십시오.
(M)4 문7-1. 신장 기증 후 차별 및 불이익을 받을 수 있다고 생각하신다면 그 이유는 무엇입니까? 해당되는 이유를 모두 응답해 주십시오.
(기타 응답값) 신장 기증 후 차별 및 불이익을 받을 수 있다고 생각하신다면 그 이유는 무엇입니까? 해당되는 이유를 모두 응답해 주십시오.
문8. 귀하는 생체 신장 이식에 대한 상담 내용을 읽으시고, 신장 기증에 대해 충분히 이해하셨다고 생각하십니까?
문8-1. 앞서 읽으신 생체 신장 이식에 대한 상담 내용에 추가로 궁금한 점이 있다면, 자유롭게 기술해주시기 바랍니다.
(M)2 문8-1. 앞서 읽으신 생체 신장 이식에 대한 상담 내용에 추가로 궁금한 점이 있다면, 자유롭게 기술해주시기 바랍니다.
(M)3 문8-1. 앞서 읽으신 생체 신장 이식에 대한 상담 내용에 추가로 궁금한 점이 있다면, 자유롭게 기술해주시기 바랍니다.
(M)4 문8-1. 앞서 읽으신 생체 신장 이식에 대한 상담 내용에 추가로 궁금한 점이 있다면, 자유롭게 기술해주시기 바랍니다.
(M)5 문8-1. 앞서 읽으신 생체 신장 이식에 대한 상담 내용에 추가로 궁금한 점이 있다면, 자유롭게 기술해주시기 바랍니다.
문9. 생체 신장 이식에 대한 상담 내용을 읽으신 후, 귀하는 생체 신장 기증을 위한 신장 적출술이 안전하다고 생각되십니까? 안전하지 않다고 생각되십니까?
문10. 생체 신장 이식에 대한 상담 내용을 읽으신 후, 귀하는 생체 신장 기증이 장기적으로 귀하의 건강 상태에 얼마나 영향을 미칠 것이라고 생각하십니까? 영향을 미치지 않을 것이라고 생각하
문11. 생체 신장 이식에 대한 상담 내용을 읽으신 후, 귀하는 신장을 가족이나 친인척, 또는 타인에게 기증할 의향이 있습니까?
문11-1. 귀하가 신장을 기증한다면, 어떤 관계까지 하실 수 있습니까? 최대 5위까지 순위를 매겨주세요. 만약 1위에 해당하는 관계에만 기증이 가능하고 그 외의 관계에는 기증이 불가능하다면 1?
(M)2 문11-1. 귀하가 신장을 기증한다면, 어떤 관계까지 하실 수 있습니까? 최대 5위까지 순위를 매겨주세요. 만약 1위에 해당하는 관계에만 기증이 가능하고 그 외의 관계에는 기증이 불가능하다?
(M)3 문11-1. 귀하가 신장을 기증한다면, 어떤 관계까지 하실 수 있습니까? 최대 5위까지 순위를 매겨주세요. 만약 1위에 해당하는 관계에만 기증이 가능하고 그 외의 관계에는 기증이 불가능하다?
(M)4 문11-1. 귀하가 신장을 기증한다면, 어떤 관계까지 하실 수 있습니까? 최대 5위까지 순위를 매겨주세요. 만약 1위에 해당하는 관계에만 기증이 가능하고 그 외의 관계에는 기증이 불가능하다?
(M)5 문11-1. 귀하가 신장을 기증한다면, 어떤 관계까지 하실 수 있습니까? 최대 5위까지 순위를 매겨주세요. 만약 1위에 해당하는 관계에만 기증이 가능하고 그 외의 관계에는 기증이 불가능하다?
문11-2. 귀하가 신장을 기증할 의향이 있는 이유는 무엇입니까? 해당되는 이유를 모두 응답해주십시오.
(M)2 문11-2. 귀하가 신장을 기증할 의향이 있는 이유는 무엇입니까? 해당되는 이유를 모두 응답해주십시오.
(M)3 문11-2. 귀하가 신장을 기증할 의향이 있는 이유는 무엇입니까? 해당되는 이유를 모두 응답해주십시오.
(M)4 문11-2. 귀하가 신장을 기증할 의향이 있는 이유는 무엇입니까? 해당되는 이유를 모두 응답해주십시오.
(M)5 문11-2. 귀하가 신장을 기증할 의향이 있는 이유는 무엇입니까? 해당되는 이유를 모두 응답해주십시오.
(M)6 문11-2. 귀하가 신장을 기증할 의향이 있는 이유는 무엇입니까? 해당되는 이유를 모두 응답해주십시오.
(기타 응답값) 귀하가 신장을 기증할 의향이 있는 이유는 무엇입니까? 해당되는 이유를 모두 응답해주십시오.
문11-3. 귀하가 신장을 기증할 의향이 없다면 이유는 무엇입니까? 해당되는 이유를 모두 응답해주십시오.
(M)2 문11-3. 귀하가 신장을 기증할 의향이 없다면 이유는 무엇입니까? 해당되는 이유를 모두 응답해주십시오.
(M)3 문11-3. 귀하가 신장을 기증할 의향이 없다면 이유는 무엇입니까? 해당되는 이유를 모두 응답해주십시오.
(M)4 문11-3. 귀하가 신장을 기증할 의향이 없다면 이유는 무엇입니까? 해당되는 이유를 모두 응답해주십시오.
(M)5 문11-3. 귀하가 신장을 기증할 의향이 없다면 이유는 무엇입니까? 해당되는 이유를 모두 응답해주십시오.
(M)6 문11-3. 귀하가 신장을 기증할 의향이 없다면 이유는 무엇입니까? 해당되는 이유를 모두 응답해주십시오.
(기타 응답값) 귀하가 신장을 기증할 의향이 없다면 이유는 무엇입니까? 해당되는 이유를 모두 응답해주십시오.
문12. 귀하가 생각하시기에, 신장 기증 후에 기증자는 얼마나 쉬어야 한다고 생각하십니까? ※ 퇴원일을 기준으로 말씀해 주십시오.
문13. 생체 신장 기증을 한 기증자들에게 국가가 사회적, 경제적인 지원을 해주어야 한다고 생각하시나요?
문13-1. 귀하는 생체 신장 기증을 한 기증자들에게 국가가 어떠한 정책적 지원을 해야 한다고 생각하십니까? 모두 응답해 주십시오.
(M)2 문13-1. 귀하는 생체 신장 기증을 한 기증자들에게 국가가 어떠한 정책적 지원을 해야 한다고 생각하십니까? 모두 응답해 주십시오.
(M)3 문13-1. 귀하는 생체 신장 기증을 한 기증자들에게 국가가 어떠한 정책적 지원을 해야 한다고 생각하십니까? 모두 응답해 주십시오.
(M)4 문13-1. 귀하는 생체 신장 기증을 한 기증자들에게 국가가 어떠한 정책적 지원을 해야 한다고 생각하십니까? 모두 응답해 주십시오.
(M)5 문13-1. 귀하는 생체 신장 기증을 한 기증자들에게 국가가 어떠한 정책적 지원을 해야 한다고 생각하십니까? 모두 응답해 주십시오.
(M)6 문13-1. 귀하는 생체 신장 기증을 한 기증자들에게 국가가 어떠한 정책적 지원을 해야 한다고 생각하십니까? 모두 응답해 주십시오.
(기타 응답값) 귀하는 생체 신장 기증을 한 기증자들에게 국가가 어떠한 정책적 지원을 해야 한다고 생각하십니까? 모두 응답해 주십시오.
문14. 귀하가 생각하시기에 생체 신장 기증 후 기증자가 직장에서 이로 인한 차별 혹은 불이익을 받을 것이라고 생각하시나요?
문14-1. 신장 기증 후 차별 및 불이익을 받을 수 있다고 생각하신다면 그 이유는 무엇입니까? 해당되는 이유를 모두 응답해 주십시오.
(M)2 문14-1. 신장 기증 후 차별 및 불이익을 받을 수 있다고 생각하신다면 그 이유는 무엇입니까? 해당되는 이유를 모두 응답해 주십시오.
(M)3 문14-1. 신장 기증 후 차별 및 불이익을 받을 수 있다고 생각하신다면 그 이유는 무엇입니까? 해당되는 이유를 모두 응답해 주십시오.
(M)4 문14-1. 신장 기증 후 차별 및 불이익을 받을 수 있다고 생각하신다면 그 이유는 무엇입니까? 해당되는 이유를 모두 응답해 주십시오.
(기타 응답값) 신장 기증 후 차별 및 불이익을 받을 수 있다고 생각하신다면 그 이유는 무엇입니까? 해당되는 이유를 모두 응답해 주십시오.
배문1. 귀하께서는 결혼한 적이 있습니까?
배문1-1. 결혼한 적이 있다면 아래 중 어디에 해당합니까?
배문2. 귀하의 종교는 무엇입니까?
(기타 응답값) 귀하의 종교는 무엇입니까?
배문3. 종교 생활은 어느 정도 하십니까?
배문4. 귀하의 총 형제 및 자매 수를 알려주십시오.
배문5. 귀하는 다음 질환 중 가지고 있는 질환이 있으십니까? 다음 중 귀하가 가지고 있는 질환을 모두 응답해 주십시오.
(M)2 배문5. 귀하는 다음 질환 중 가지고 있는 질환이 있으십니까? 다음 중 귀하가 가지고 있는 질환을 모두 응답해 주십시오.
(M)3 배문5. 귀하는 다음 질환 중 가지고 있는 질환이 있으십니까? 다음 중 귀하가 가지고 있는 질환을 모두 응답해 주십시오.
(M)4 배문5. 귀하는 다음 질환 중 가지고 있는 질환이 있으십니까? 다음 중 귀하가 가지고 있는 질환을 모두 응답해 주십시오.
배문6. 귀하의 가족 중 만성신장질환 및 말기신부전으로 진단받은 환자가 있습니까?
배문7. 귀하나 귀하의 가족 중 장기 혹은 조혈모세포(골수) 이식을 받은 분이 계십니까?
배문7-1. 귀하나 귀하의 가족 중 이식을 받은 분이 있다면 어떤 것에 해당되십니까? 해당되는 이식 경험을 모두 응답해주십시오.
(M)2 배문7-1. 귀하나 귀하의 가족 중 이식을 받은 분이 있다면 어떤 것에 해당되십니까? 해당되는 이식 경험을 모두 응답해주십시오.
(M)3 배문7-1. 귀하나 귀하의 가족 중 이식을 받은 분이 있다면 어떤 것에 해당되십니까? 해당되는 이식 경험을 모두 응답해주십시오.
(M)4 배문7-1. 귀하나 귀하의 가족 중 이식을 받은 분이 있다면 어떤 것에 해당되십니까? 해당되는 이식 경험을 모두 응답해주십시오.
(M)5 배문7-1. 귀하나 귀하의 가족 중 이식을 받은 분이 있다면 어떤 것에 해당되십니까? 해당되는 이식 경험을 모두 응답해주십시오.
(M)6 배문7-1. 귀하나 귀하의 가족 중 이식을 받은 분이 있다면 어떤 것에 해당되십니까? 해당되는 이식 경험을 모두 응답해주십시오.
(M)7 배문7-1. 귀하나 귀하의 가족 중 이식을 받은 분이 있다면 어떤 것에 해당되십니까? 해당되는 이식 경험을 모두 응답해주십시오.
(M)8 배문7-1. 귀하나 귀하의 가족 중 이식을 받은 분이 있다면 어떤 것에 해당되십니까? 해당되는 이식 경험을 모두 응답해주십시오.
(M)9 배문7-1. 귀하나 귀하의 가족 중 이식을 받은 분이 있다면 어떤 것에 해당되십니까? 해당되는 이식 경험을 모두 응답해주십시오.
(M)10 배문7-1. 귀하나 귀하의 가족 중 이식을 받은 분이 있다면 어떤 것에 해당되십니까? 해당되는 이식 경험을 모두 응답해주십시오.
(M)11 배문7-1. 귀하나 귀하의 가족 중 이식을 받은 분이 있다면 어떤 것에 해당되십니까? 해당되는 이식 경험을 모두 응답해주십시오.
(기타 응답값) 귀하나 귀하의 가족 중 이식을 받은 분이 있다면 어떤 것에 해당되십니까? 해당되는 이식 경험을 모두 응답해주십시오.
배문8. 귀하께서는 다음의 국민건강보험 가입 유형 중 어디에 해당되십니까?
배문9. 귀하의 직업은 어떻게 되십니까?
배문10. 귀댁의 한 달 총수입은 어느 정도입니까? 상여금, 이자, 임대료 등 가족 전체의 수입을 합하여 월평균으로 말씀해 주십시오.
성별
연령
거주지역
지역규모
학력
직업
가구소득
국민건강보험 가입 유형
만성질환 유무

## Sheet: Sheet2
배문2. 귀하의 종교는 무엇입니까?	나이			1400		나이	1000
7	51					7
7	40					7
1	56					1
7	40					7
3	20					3
2	60					2
7	36					7
3	57					3
1	53					1
7	50					7
2	61					2
7	36					7
7	33					7
3	66					3
7	50					7
1	65					1
7	36					7
7	32					7
1	27					1
7	65					7
2	66					2
7	31					7
7	33					7
7	56					7
3	67					3
7	49					7
7	65					7
1	69					1
1	50					1
7	43					7
7	65					7
2	52					2
7	35					7
7	44					7
7	41					7
3	54					3
7	52					7
2	50					2
2	49					2
7	32					7
1	39					1
7	64					7
7	32					7
3	59					3
2	62					2
7	77					7
2	33					2
2	61					2
7	64					7
7	64					7
7	80					7
2	63					2
7	28					7
7	52					7
7	33					7
1	78					1
7	45					7
7	40					7
7	61					7
7	24					7
1	77					1
1	52					1
7	68					7
2	39					2
7	44					7
2	68					2
7	45					7
1	38					1
2	47					2
7	39					7
7	27					7
1	61					1
2	68					2
7	43					7
2	42					2
7	35					7
7	36					7
2	72					2
3	28					3
7	26					7
7	45					7
7	27					7
3	34					3
3	60					3
2	58					2
2	53					2
1	28					1
7	42					7
1	52					1
7	49					7
7	42					7
7	26					7
1	62					1
1	65					1
7	49					7
7	45					7
3	59					3
3	48					3
7	70					7
2	36					2
7	36					7
2	71					2
7	45					7
3	74					3
7	38					7
7	63					7
7	74					7
2	70					2
7	50					7
7	48					7
3	33					3
2	33					2
1	62					1
2	62					2
7	65					7
7	43					7
7	33					7
7	31					7
7	58					7
2	63					2
2	42					2
2	50					2
7	26					7
7	67					7
7	65					7
7	25					7
7	34					7
2	59					2
7	46					7
3	60					3
7	62					7
2	62					2
1	61					1
7	51					7
2	67					2
2	58					2
7	39					7
1	66					1
7	31					7
7	51					7
2	64					2
7	43					7
4	64					4
2	48					2
2	51					2
2	61					2
2	45					2
2	56					2
7	27					7
2	39					2
1	41					1
2	37					2
2	49					2
7	20					7
2	25					2
2	37					2
2	63					2
2	54					2
7	59					7
3	59					3
7	38					7
3	41					3
2	49					2
7	35					7
2	36					2
7	47					7
7	59					7
3	45					3
2	49					2
2	78					2
2	68					2
2	35					2
7	63					7
7	48					7
2	50					2
7	40					7
7	61					7
7	36					7
7	48					7
3	37					3
2	44					2
7	27					7
7	38					7
2	39					2
2	50					2
7	55					7
7	26					7
7	24					7
7	41					7
2	54					2
2	47					2
1	26					1
3	42					3
3	69					3
2	60					2
1	54					1
1	63					1
2	50					2
3	62					3
7	37					7
7	24					7
1	40					1
1	23					1
7	39					7
7	43					7
2	62					2
7	26					7
7	52					7
7	58					7
7	37					7
7	53					7
2	29					2
3	67					3
3	52					3
2	43					2
1	64					1
3	65					3
2	23					2
2	60					2
2	22					2
2	43					2
7	53					7
7	42					7
1	85					1
3	42					3
7	64					7
2	59					2
7	65					7
7	66					7
2	42					2
2	64					2
7	48					7
2	27					2
4	61					4
1	58					1
1	37					1
7	40					7
2	50					2
7	44					7
2	80					2
7	31					7
7	27					7
7	59					7
7	26					7
3	61					3
7	25					7
2	47					2
2	59					2
7	32					7
7	64					7
7	75					7
3	23					3
7	61					7
7	65					7
7	58					7
2	28					2
3	63					3
3	62					3
7	39					7
7	24					7
2	51					2
7	59					7
7	57					7
7	64					7
1	67					1
3	62					3
2	59					2
7	61					7
7	55					7
7	45					7
7	40					7
2	52					2
7	40					7
1	64					1
2	65					2
1	43					1
1	36					1
3	53					3
7	25					7
7	51					7
2	59					2
7	44					7
2	45					2
1	68					1
7	27					7
7	50					7
1	55					1
1	28					1
7	60					7
2	52					2
7	25					7
7	28					7
1	63					1
3	60					3
2	39					2
3	51					3
7	26					7
2	40					2
2	26					2
7	22					7
1	60					1
2	42					2
7	52					7
3	71					3
3	85					3
3	54					3
1	65					1
7	47					7
7	54					7
2	53					2
2	23					2
7	50					7
1	20					1
1	45					1
7	54					7
2	40					2
7	55					7
2	69					2
1	65					1
2	38					2
7	58					7
2	43					2
1	36					1
7	50					7
7	19					7
2	74					2
7	64					7
1	26					1
1	60					1
3	79					3
7	45					7
7	43					7
1	43					1
2	69					2
7	49					7
7	42					7
2	23					2
7	39					7
2	38					2
7	22					7
1	42					1
7	49					7
2	62					2
7	41					7
1	72					1
2	45					2
7	64					7
7	53					7
7	31					7
3	54					3
7	22					7
2	49					2
2	30					2
2	64					2
2	51					2
3	68					3
2	64					2
7	70					7
1	51					1
2	59					2
2	56					2
3	67					3
3	65					3
2	65					2
1	43					1
7	43					7
2	71					2
3	71					3
2	47					2
2	76					2
7	52					7
1	60					1
2	49					2
2	50					2
7	36					7
7	50					7
1	30					1
2	75					2
7	37					7
4	43					4
7	64					7
3	44					3
7	62					7
7	43					7
7	78					7
1	27					1
2	34					2
2	47					2
3	49					3
7	46					7
7	55					7
7	31					7
2	45					2
1	63					1
7	51					7
7	44					7
3	59					3
1	57					1
7	25					7
7	38					7
3	56					3
1	37					1
2	35					2
2	30					2
2	35					2
2	47					2
1	42					1
7	45					7
2	26					2
3	63					3
1	68					1
1	56					1
2	50					2
7	35					7
1	33					1
7	37					7
2	26					2
7	46					7
7	21					7
2	59					2
7	45					7
7	38					7
1	29					1
7	34					7
7	30					7
7	33					7
7	24					7
1	53					1
7	28					7
3	60					3
7	33					7
7	27					7
7	58					7
2	40					2
6	44					6
2	57					2
7	40					7
2	51					2
7	43					7
7	35					7
2	29					2
7	76					7
1	67					1
7	59					7
7	44					7
7	50					7
7	42					7
7	59					7
3	71					3
2	61					2
7	42					7
7	21					7
1	33					1
3	62					3
7	27					7
7	40					7
7	20					7
7	27					7
7	68					7
2	44					2
3	40					3
3	60					3
1	60					1
2	36					2
3	74					3
7	25					7
2	63					2
6	26					6
7	40					7
7	52					7
2	45					2
1	48					1
3	57					3
7	46					7
7	30					7
7	62					7
2	38					2
7	57					7
1	33					1
7	44					7
3	44					3
3	49					3
2	69					2
1	66					1
7	51					7
7	38					7
2	50					2
2	58					2
2	33					2
2	31					2
1	53					1
7	57					7
3	62					3
1	34					1
3	22					3
2	19					2
2	46					2
2	65					2
3	47					3
7	45					7
1	54					1
1	52					1
7	55					7
1	59					1
2	34					2
1	64					1
7	25					7
7	19					7
2	22					2
2	49					2
2	51					2
2	54					2
2	59					2
3	23					3
7	49					7
1	60					1
7	26					7
3	56					3
2	38					2
7	47					7
2	38					2
7	21					7
1	60					1
7	59					7
7	28					7
1	59					1
1	55					1
1	57					1
7	27					7
7	55					7
7	25					7
7	26					7
2	25					2
7	27					7
7	25					7
7	50					7
7	19					7
7	31					7
7	19					7
7	19					7
7	45					7
6	61					6
7	25					7
2	19					2
7	45					7
7	68					7
2	62					2
7	23					7
7	21					7
7	19					7
7	29					7
3	24					3
7	24					7
1	63					1
7	22					7
7	25					7
3	20					3
2	25					2
7	24					7
1	63					1
7	62					7
7	38					7
2	45					2
1	63					1
3	74					3
2	64					2
2	66					2
7	23					7
7	79					7
3	61					3
2	64					2
2	39					2
2	61					2
7	37					7
7	25					7
7	36					7
1	73					1
2	58					2
7	23					7
2	65					2
2	21					2
1	61					1
7	76					7
7	19					7
7	30					7
1	58					1
7	63					7
2	63					2
7	26					7
7	68					7
1	62					1
3	46					3
7	37					7
7	20					7
7	25					7
7	19					7
7	48					7
7	28					7
3	25					3
7	21					7
1	40					1
7	39					7
3	83					3
7	35					7
7	55					7
7	34					7
7	38					7
7	53					7
1	59					1
1	62					1
2	60					2
7	33					7
3	70					3
1	66					1
7	42					7
2	37					2
7	48					7
7	38					7
7	56					7
3	70					3
7	63					7
2	45					2
1	49					1
2	20					2
7	70					7
3	58					3
7	40					7
2	38					2
7	38					7
7	52					7
7	41					7
7	61					7
7	32					7
7	51					7
7	62					7
5	43					5
7	51					7
7	31					7
2	63					2
2	53					2
7	54					7
2	61					2
7	47					7
7	40					7
7	37					7
7	26					7
2	19					2
1	68					1
7	31					7
7	40					7
1	27					1
2	62					2
3	51					3
2	60					2
7	24					7
2	46					2
7	22					7
7	60					7
2	51					2
7	25					7
7	37					7
2	22					2
7	25					7
7	46					7
7	58					7
3	31					3
1	59					1
7	27					7
7	53					7
7	62					7
2	61					2
6	34					6
1	55					1
2	48					2
3	43					3
7	38					7
2	52					2
3	63					3
7	62					7
1	59					1
7	54					7
7	38					7
1	42					1
7	19					7
3	34					3
7	37					7
7	42					7
7	31					7
1	35					1
2	38					2
7	34					7
7	37					7
7	43					7
7	63					7
2	78					2
1	48					1
2	60					2
1	41					1
7	35					7
7	30					7
7	47					7
7	58					7
2	59					2
2	47					2
2	27					2
7	34					7
7	58					7
7	37					7
7	45					7
1	54					1
2	42					2
2	52					2
7	22					7
1	59					1
1	58					1
3	45					3
7	60					7
1	52					1
7	39					7
7	52					7
7	68					7
7	50					7
7	49					7
7	24					7
2	73					2
1	32					1
7	66					7
7	47					7
1	65					1
3	50					3
1	25					1
7	54					7
7	51					7
7	54					7
7	64					7
1	57					1
2	52					2
7	26					7
1	44					1
7	63					7
7	26					7
7	39					7
2	54					2
7	53					7
2	44					2
1	64					1
7	60					7
1	75					1
7	47					7
7	38					7
2	51					2
7	45					7
1	60					1
7	34					7
2	42					2
1	46					1
7	62					7
2	34					2
7	29					7
7	47					7
2	45					2
1	31					1
7	50					7
7	57					7
7	39					7
7	23					7
2	20					2
7	19					7
1	69					1
1	61					1
1	65					1
7	30					7
1	59					1
3	57					3
2	33					2
1	37					1
1	66					1
2	41					2
3	52					3
1	60					1
2	42					2
7	60					7
1	60					1
7	62					7
1	49					1
3	52					3
1	73					1
7	60					7
2	60					2
7	28					7
1	61					1
1	22					1
3	51					3
3	47					3
7	39					7
7	63					7
7	32					7
7	21					7
7	24					7
7	28					7
1	61					1
3	25					3
1	62					1
7	27					7
7	32					7
7	59					7
3	64					3
7	26					7
3	31					3
7	79					7
7	21					7
7	24					7
7	66					7
7	50					7
7	25					7
2	61					2
7	51					7
2	59					2
1	50					1
7	33					7
7	41					7
1	60					1
2	47					2
3	45					3
1	34					1
1	25					1
7	40					7
1	59					1
2	22					2
7	40					7
7	19					7
7	41					7
1	39					1
2	50					2
7	59					7
2	25					2
7	32					7
7	22					7
2	23					2
3	64					3
7	44					7
2	53					2
3	42					3
2	47					2
3	60					3
1	37					1
1	62					1
7	37					7
3	64					3
7	22					7
3	65					3
3	58					3
7	60					7
2	31					2
2	38					2
7	45					7
2	70					2
3	60					3
7	60					7
1	64					1
7	60					7
1	20					1
2	73					2
7	39					7
2	60					2
7	61					7
2	51					2
2	59					2
2	50					2
7	36					7
7	60					7
3	52					3
2	64					2
2	66					2
7	71					7
1	58					1
3	63					3
7	62					7
2	64					2
2	63					2
7	38					7
3	57					3
7	29					7
7	60					7
7	52					7
3	65					3
7	29					7
7	40					7
2	59					2
7	59					7
7	62					7
1	51					1
2	63					2
3	62					3
3	63					3
2	60					2
7	70					7
1	73					1
7	36					7
2	54					2
7	28					7
2	50					2
7	44					7
2	50					2
3	43					3
7	49					7
2	19					2
1	57					1
7	63					7
7	47					7
2	65					2
7	46					7
7	82					7
2	65					2
2	73					2
4	65					4
2	60					2
2	38					2
7	55					7
1	69					1
3	45					3
2	54					2
2	22					2
1	44					1
7	51					7
1	36					1
1	51					1
1	60					1
3	65					3
3	63					3
7	38					7
1	54					1
2	43					2
7	37					7
7	57					7
1	61					1
3	45					3
3	36					3
7	65					7
2	80					2
7	60					7
7	24					7
3	26					3
3	43					3
7	40					7
1	36					1
1	68					1
3	61					3
7	70					7
7	60					7
7	25					7
3	61					3
7	23					7
7	27					7
7	59					7
3	69					3
3	54					3
3	44					3
1	62					1
7	37					7
7	52					7
1	69					1
1	41					1
3	63					3
1	22					1
2	21					2
3	66					3
7	62					7
2	50					2
7	43					7
2	43					2
7	44					7
7	61					7
2	26					2
7	44					7
2	20					2
2	38					2
7	24					7
1	59					1
7	48					7
2	21					2
1	65					1
3	60					3
1	39					1
1	62					1
7	41					7
2	39					2
2	31					2
7	77					7
3	60					3
7	26					7
3	47					3
2	44					2
7	38					7
7	66					7
7	23					7
7	41					7
3	28					3
7	25					7
7	23					7
1	40
7	39
3	83
7	35
7	55
7	34
7	38
7	53
1	59
1	62
2	60
7	33
3	70
1	66
7	42
2	37
7	48
7	38
7	56
3	70
7	63
2	45
1	49
2	20
7	70
3	58
7	40
2	38
7	38
7	52
7	41
7	61
7	32
7	51
7	62
5	43
7	51
7	31
2	63
2	53
7	54
2	61
7	47
7	40
7	37
7	26
2	19
1	68
7	31
7	40
1	27
2	62
3	51
2	60
7	24
2	46
7	22
7	60
2	51
7	25
7	37
2	22
7	25
7	46
7	58
3	31
1	59
7	27
7	53
7	62
2	61
6	34
1	55
2	48
3	43
7	38
2	52
3	63
7	62
1	59
7	54
7	38
1	42
7	19
3	34
7	37
7	42
7	31
1	35
2	38
7	34
7	37
7	43
7	63
2	78
1	48
2	60
1	41
7	35
7	30
7	47
7	58
2	59
2	47
2	27
7	34
7	58
7	37
7	45
1	54
2	42
2	52
7	22
1	59
1	58
3	45
7	60
1	52
7	39
7	52
7	68
7	50
7	49
7	24
2	73
1	32
7	66
7	47
1	65
3	50
1	25
7	54
7	51
7	54
7	64
1	57
2	52
7	26
1	44
7	63
7	26
7	39
2	54
7	53
2	44
1	64
7	60
1	75
7	47
7	38
2	51
7	45
1	60
7	34
2	42
1	46
7	62
2	34
7	29
7	47
2	45
1	31
7	50
7	57
7	39
7	23
2	20
7	19
1	69
1	61
1	65
7	30
1	59
3	57
2	33
1	37
1	66
2	41
3	52
1	60
2	42
7	60
1	60
7	62
1	49
3	52
1	73
7	60
2	60
7	28
1	61
1	22
3	51
3	47
7	39
7	63
7	32
7	21
7	24
7	28
1	61
3	25
1	62
7	27
7	32
7	59
3	64
7	26
3	31
7	79
7	21
7	24
7	66
7	50
7	25
2	61
7	51
2	59
1	50
7	33
7	41
1	60
2	47
3	45
1	34
1	25
7	40
1	59
2	22
7	40
7	19
7	41
1	39
2	50
7	59
2	25
7	32
7	22
2	23
3	64
7	44
2	53
3	42
2	47
3	60
1	37
1	62
7	37
3	64
7	22
3	65
3	58
7	60
2	31
2	38
7	45
2	70
3	60
7	60
1	64
7	60
1	20
2	73
7	39
2	60
7	61
2	51
2	59
2	50
7	36
7	60
3	52
2	64
2	66
7	71
1	58
3	63
7	62
2	64
2	63
7	38
3	57
7	29
7	60
7	52
3	65
7	29
7	40
2	59
7	59
7	62
1	51
2	63
3	62
3	63
2	60
7	70
1	73
7	36
2	54
7	28
2	50
7	44
2	50
3	43
7	49
2	19
1	57
7	63
7	47
2	65
7	46
7	82
2	65
2	73
4	65
2	60
2	38
7	55
1	69
3	45
2	54
2	22
1	44
7	51
1	36
1	51
1	60
3	65
3	63
7	38
1	54
2	43
7	37
7	57
1	61
3	45
3	36
7	65
2	80
7	60
7	24
3	26
3	43
7	40
1	36
1	68
3	61
7	70
7	60
7	25
3	61
7	23
7	27
7	59
3	69
3	54
3	44
1	62
7	37
7	52
1	69
1	41
3	63
1	22
2	21
3	66
7	62
2	50
7	43
2	43
7	44
7	61
2	26
7	44
2	20
2	38
7	24
1	59
7	48
2	21
1	65
3	60
1	39
1	62
7	41
2	39
2	31
7	77
3	60
7	26
3	47
2	44
7	38
7	66
7	23
7	41
3	28
7	25
7	23
